# Supplementary material for: Comparative transcriptome revealed the molecular responses of Aconitum carmichaelii Debx. to downy mildew at different stages of disease development
Source: BMC Plant Biol. 2024 Apr 25;24:332. doi: 10.1186/s12870-024-05048-x (PMC11044490; doi:10.1186/s12870-024-05048-x)
Supplement: Supplementary file 1 — Supplementary Material 1. [file 12870_2024_5048_MOESM1_ESM.xlsx]

## Sheet: S1-Primers for qRT-PCR
Supplementary Table S1. Primers for qRT-PCR.
Gene ID	Description	Abbreviation	Primer sequence (5'-3')
TRINITY_DN46260_c3_g6	Eukaryotic initiation factor	EIF	F 5'-CACCTGAACAACCAAGAGGC-3'
			R 5'-TACGGATGGTTCCAGCTTGC-3'
TRINITY_DN47127_c1_g1	Auxin efflux carrier component	AUX	F 5'-TCTTCCTCTCCACACCCCAA-3'
			R 5'-TTGACTGACCCGTATGCCAG-3'
TRINITY_DN42821_c0_g1	Abscisic acid receptor PYR/PYL family	PYL	F 5'-AGTGTGCTGAAATGGGCTGT-3'
			R 5'-GAGGTACGCATCAATGCCCT-3'
TRINITY_DN55685_c1_g4	Brassinosteroid insensitiv 1-associated receptor kinase 1	BAK1	F 5'-GCGATTCTCAGACCTAAC-3'
			R 5'-GCATCACACTTCCTTTTC-3'
TRINITY_DN54490_c0_g1	Iasmonate ZIM domain-containing protein	JAZ	F 5'-GGAAAATCGCCTGCCATGAA-3'
			R 5'-CCCCCTTGTTTGTTGGCTCA-3'
TRINITY_DN53877_c0_g1	Transcription factor MYC2	MYC2	F 5'-TGCGTTCGGCTCTTGTTCAT-3'
			R 5'-CCTCACAGCCCAACAAGGAA-3'
TRINITY_DN46991_c4_g1	EIX receptor 1/2	EIX	F 5'-TGTTGTTGCGATGAAGGGGT-3'
			R 5'-GGGTCTGTGGAAAGAGGGTC-3'
TRINITY_DN32532_c1_g1	Basic-leucine zipper domain	bZIP	F 5'-CTACACGACTCTCCTGCG-3'
			R 5'-CTCTCTTCCACCCCCATC-3'
TRINITY_DN42213_c0_g1	Feruloyl-CoA ortho-hydroxylase	DLO2	F 5'-ACTGGCATCACCAAGGTTCC-3'
			R 5'-ACTAAGGCTGCGGACATCAA-3'

## Sheet: S2-RNA-seq data analysis
Supplementary Table S2. Transcriptomic sequencing data analysis.
Sample	Raw Reads	Valid Reads	Q20%	Q30（%）	GC%
JH_1	43281496	41898642	97.22	91.85	46.09
JH_2	43252206	42024926	97.29	92.05	45.98
JH_3	43400332	42236672	97.32	92.07	46.46
JH_4	43285710	42044890	97.35	92.17	46.06
JO_1	43406386	42220292	97.25	91.91	47.54
JO_2	43076220	41927438	97.08	91.57	47.4
JO_3	42536950	41324660	97.01	91.43	47.52
JO_4	43105640	41987556	97.03	91.47	47.5
JW_1	42489336	41465726	97.22	91.85	46.97
JW_2	43432230	42256732	97.24	91.93	47.13
JW_3	42455332	41370026	97.25	91.94	47.59
JW_4	42750530	41422206	97.25	91.97	47.65
JT_1	44520940	43184136	97.25	91.75	45.87
JT_2	45318894	43939770	97.39	92.12	48.21
JT_3	37686854	36450226	97.42	92.33	46.99
JT_4	45695906	44256486	97.27	91.87	48.67
JF_1	39181576	38345674	96.42	90	45.5
JF_2	41746438	40981860	96.93	91.06	45.23
JF_3	43268694	42437908	96.9	91.01	45.01
JF_4	41754606	40967918	96.95	91.13	45.45

## Sheet: S3-KEGG pathway analysis
Supplementary Table S3. KEGG pathway analysis of DEGs in different groups.
Pathway	Pathway ID	Number of DEGs
		JO vs JH	JW vs JH	JT vs JH	JF vs JH
Spliceosome	ko03040	132	126	115	58
Protein processing in endoplasmic reticulum	ko04141	117	98	87	124
Starch and sucrose metabolism	ko00500	116	103	86	87
Purine metabolism	ko00230	108	107	102	48
Ubiquitin mediated proteolysis	ko04120	100	94	82	22
MAPK signaling pathway - plant	ko04016	93	86	88	62
Pyrimidine metabolism	ko00240	91	86	89	31
Endocytosis	ko04144	91	80	80	60
Phenylpropanoid biosynthesis	ko00940	90	82	70	88
Plant hormone signal transduction	ko04075	90	74	60	61
RNA transport	ko03013	86	73	75	66
Inositol phosphate metabolism	ko00562	76	63	60	29
RNA degradation	ko03018	76	66	59	38
Ribosome	ko03010	76	78	78	239
Phosphatidylinositol signaling system	ko04070	73	64	60	32
Glycolysis / Gluconeogenesis	ko00010	71	55	62	89
Plant-pathogen interaction	ko04626	70	70	63	73
Ribosome biogenesis in eukaryotes	ko03008	67	67	65	22
Pentose and glucuronate interconversions	ko00040	65	57	44	60
Peroxisome	ko04146	65	66	60	42

## Sheet: S4-KEGG pathways about defense
Supplementary Table S4. KEGG pathways of DEGs related to plant defense responses.
Pathway	Pathway ID	Number of DEGs
		JO vs JH		JW vs JH		JT vs JH		JF vs JH
		Up	Down	Up	Down	Up	Down	Up	Down
Plant hormone signal transduction	ko04075	49	41	41	33	39	21	32	29
Plant-pathogen interaction	ko04626	53	17	46	24	49	14	53	20
MAPK signaling pathway-plant	ko04016	74	19	63	23	68	20	42	20
Phenylpropanoid biosynthesis	ko00940	50	40	51	29	44	26	57	31

## Sheet: S5-KEGG analysis of JO vs JH
Supplementary Table S5. KEGG enrichment analysis of DEGs in JO vs JH.
Pathway ID	PathwayDefinition	Enzyme	Gene_ID	KOEntry	log2FC	regulation
ko04075	Plant hormone signal transduction	auxin influx carrier	TRINITY_DN45037_c3_g1	K13946	-1.60742	down
ko04075	Plant hormone signal transduction	auxin influx carrier	TRINITY_DN58250_c0_g2	K13946	-1.59326	down
ko04075	Plant hormone signal transduction	auxin influx carrier	TRINITY_DN53912_c2_g4	K13946	-1.49593	down
ko04075	Plant hormone signal transduction	transcription factor TGA	TRINITY_DN37463_c0_g1	K14431	3.04979	up
ko04075	Plant hormone signal transduction	auxin-responsive protein IAA	TRINITY_DN50674_c0_g2	K14484	-2.6469	down
ko04075	Plant hormone signal transduction	auxin-responsive protein IAA	TRINITY_DN38511_c0_g1	K14484	-1.59386	down
ko04075	Plant hormone signal transduction	transport inhibitor response 1	TRINITY_DN59106_c0_g3	K14485	-2.85817	down
ko04075	Plant hormone signal transduction	auxin response factor ARF	TRINITY_DN51883_c0_g4	K14486	-2.62775	down
ko04075	Plant hormone signal transduction	auxin response factor ARF	TRINITY_DN51883_c0_g3	K14486	-2.45366	down
ko04075	Plant hormone signal transduction	auxin response factor ARF	TRINITY_DN56416_c1_g1	K14486	-2.08856	down
ko04075	Plant hormone signal transduction	auxin response factor ARF	TRINITY_DN60480_c0_g3	K14486	-1.78073	down
ko04075	Plant hormone signal transduction	auxin response factor ARF	TRINITY_DN55386_c0_g1	K14486	-1.75883	down
ko04075	Plant hormone signal transduction	auxin responsive GH3 gene family	TRINITY_DN47989_c0_g1	K14487	-1.99118	down
ko04075	Plant hormone signal transduction	auxin responsive GH3 gene family	TRINITY_DN60888_c0_g2	K14487	1.65142	up
ko04075	Plant hormone signal transduction	auxin responsive GH3 gene family	TRINITY_DN45656_c0_g1	K14487	2.33199	up
ko04075	Plant hormone signal transduction	SAUR family protein Pathway	TRINITY_DN50266_c0_g2	K14488	-2.41272	down
ko04075	Plant hormone signal transduction	SAUR family protein Pathway	TRINITY_DN51366_c1_g1	K14488	-1.95727	down
ko04075	Plant hormone signal transduction	SAUR family protein Pathway	TRINITY_DN41220_c0_g1	K14488	-1.6478	down
ko04075	Plant hormone signal transduction	SAUR family protein Pathway	TRINITY_DN46209_c1_g2	K14488	-1.52386	down
ko04075	Plant hormone signal transduction	SAUR family protein Pathway	TRINITY_DN43344_c0_g1	K14488	3.53279	up
ko04075	Plant hormone signal transduction	arabidopsis histidine kinase 2/3/4	TRINITY_DN53085_c0_g2	K14489	4.63265	up
ko04075	Plant hormone signal transduction	histidine-containing phosphotransfer peotein	TRINITY_DN48367_c2_g3	K14490	-1.77378	down
ko04075	Plant hormone signal transduction	histidine-containing phosphotransfer peotein	TRINITY_DN53288_c1_g2	K14490	-1.28444	down
ko04075	Plant hormone signal transduction	two-component response regulator ARR-B family	TRINITY_DN45337_c1_g1	K14491	-1.97032	down
ko04075	Plant hormone signal transduction	two-component response regulator ARR-B family	TRINITY_DN45337_c1_g4	K14491	-1.52541	down
ko04075	Plant hormone signal transduction	two-component response regulator ARR-B family	TRINITY_DN53147_c1_g6	K14491	3.25628	up
ko04075	Plant hormone signal transduction	two-component response regulator ARR-A family	TRINITY_DN59929_c1_g4	K14492	-4.56065	down
ko04075	Plant hormone signal transduction	two-component response regulator ARR-A family	TRINITY_DN38487_c1_g1	K14492	-3.21716	down
ko04075	Plant hormone signal transduction	two-component response regulator ARR-A family	TRINITY_DN41561_c0_g2	K14492	-1.95891	down
ko04075	Plant hormone signal transduction	two-component response regulator ARR-A family	TRINITY_DN58262_c1_g2	K14492	-1.89206	down
ko04075	Plant hormone signal transduction	two-component response regulator ARR-A family	TRINITY_DN43335_c0_g1	K14492	2.0252	up
ko04075	Plant hormone signal transduction	DELLA protein	TRINITY_DN48478_c0_g1	K14494	-3.14593	down
ko04075	Plant hormone signal transduction	DELLA protein	TRINITY_DN53926_c0_g1	K14494	-1.10353	down
ko04075	Plant hormone signal transduction	DELLA protein	TRINITY_DN53770_c0_g2	K14494	1.49753	up
ko04075	Plant hormone signal transduction	phytochrome-interacting factor 4	TRINITY_DN52661_c0_g1	K16189	-4.16769	down
ko04075	Plant hormone signal transduction	abscisic acid receptor PYR/PYL family	TRINITY_DN42821_c0_g1	K14496	-2.95575	down
ko04075	Plant hormone signal transduction	abscisic acid receptor PYR/PYL family	TRINITY_DN48213_c0_g5	K14496	-1.31668	down
ko04075	Plant hormone signal transduction	protein phosphatase 2C	TRINITY_DN36139_c0_g1	K14497	3.99137	up
ko04075	Plant hormone signal transduction	protein phosphatase 3C	TRINITY_DN36139_c0_g2	K14497	4.15514	up
ko04075	Plant hormone signal transduction	serine/threonine-protein kinase SRK2	TRINITY_DN36354_c0_g2	K14498	3.17929	up
ko04075	Plant hormone signal transduction	serine/threonine-protein kinase SRK2	TRINITY_DN36354_c0_g1	K14498	3.29692	up
ko04075	Plant hormone signal transduction	serine/threonine-protein kinase SRK2	TRINITY_DN44821_c0_g2	K14498	3.66832	up
ko04075	Plant hormone signal transduction	serine/threonine-protein kinase SRK2	TRINITY_DN36582_c0_g3	K14498	3.81139	up
ko04075	Plant hormone signal transduction	serine/threonine-protein kinase SRK2	TRINITY_DN36633_c0_g1	K14498	4.49568	up
ko04075	Plant hormone signal transduction	serine/threonine-protein kinase SRK2	TRINITY_DN365_c0_g1	K14498	4.91721	up
ko04075	Plant hormone signal transduction	serine/threonine-protein kinase SRK2	TRINITY_DN32700_c0_g1	K14498	5.73405	up
ko04075	Plant hormone signal transduction	ethylene receptor	TRINITY_DN57568_c0_g3	K14509	1.37664	up
ko04075	Plant hormone signal transduction	ethylene receptor	TRINITY_DN57568_c0_g4	K14509	1.82277	up
ko04075	Plant hormone signal transduction	serine/threonine-protein kinase CTR1	TRINITY_DN63142_c0_g1	K14510	3.39003	up
ko04075	Plant hormone signal transduction	serine/threonine-protein kinase CTR1	TRINITY_DN36759_c0_g4	K14510	3.42907	up
ko04075	Plant hormone signal transduction	serine/threonine-protein kinase CTR1	TRINITY_DN38075_c0_g1	K14510	3.48021	up
ko04075	Plant hormone signal transduction	serine/threonine-protein kinase CTR1	TRINITY_DN50410_c1_g8	K14510	3.87651	up
ko04075	Plant hormone signal transduction	serine/threonine-protein kinase CTR1	TRINITY_DN36039_c0_g1	K14510	3.94822	up
ko04075	Plant hormone signal transduction	serine/threonine-protein kinase CTR1	TRINITY_DN35407_c0_g1	K14510	3.95702	up
ko04075	Plant hormone signal transduction	serine/threonine-protein kinase CTR1	TRINITY_DN41902_c1_g3	K14510	4.01674	up
ko04075	Plant hormone signal transduction	serine/threonine-protein kinase CTR1	TRINITY_DN64240_c0_g1	K14510	4.0597	up
ko04075	Plant hormone signal transduction	serine/threonine-protein kinase CTR1	TRINITY_DN37056_c0_g1	K14510	4.17318	up
ko04075	Plant hormone signal transduction	serine/threonine-protein kinase CTR1	TRINITY_DN57650_c0_g7	K14510	4.23124	up
ko04075	Plant hormone signal transduction	serine/threonine-protein kinase CTR1	TRINITY_DN37281_c0_g2	K14510	5.35671	up
ko04075	Plant hormone signal transduction	serine/threonine-protein kinase CTR1	TRINITY_DN41112_c0_g6	K14510	5.41599	up
ko04075	Plant hormone signal transduction	serine/threonine-protein kinase CTR1	TRINITY_DN63976_c0_g1	K14510	6.18288	up
ko04075	Plant hormone signal transduction	mitogen-activated protein kinase kinase 4/5	TRINITY_DN60061_c1_g2	K13413	2.88782	up
ko04075	Plant hormone signal transduction	mitogen-activated protein kinase 6	TRINITY_DN48292_c1_g1	K14512	3.5293	up
ko04075	Plant hormone signal transduction	mitogen-activated protein kinase 6	TRINITY_DN54560_c0_g2	K14512	3.80017	up
ko04075	Plant hormone signal transduction	mitogen-activated protein kinase 6	TRINITY_DN54361_c0_g4	K14512	4.30523	up
ko04075	Plant hormone signal transduction	mitogen-activated protein kinase 6	TRINITY_DN48546_c0_g2	K14512	6.94083	up
ko04075	Plant hormone signal transduction	ethylene-responsive transcription factor 1	TRINITY_DN51519_c0_g1	K14516	-1.16601	down
ko04075	Plant hormone signal transduction	ethylene-responsive transcription factor 1	TRINITY_DN45758_c1_g4	K14516	3.4128	up
ko04075	Plant hormone signal transduction	ethylene-responsive transcription factor 1	TRINITY_DN34394_c0_g1	K14516	3.50957	up
ko04075	Plant hormone signal transduction	brassinosteroid insensitive 1-associated receptor kinase 1	TRINITY_DN55685_c1_g4	K13416	-2.29843	down
ko04075	Plant hormone signal transduction	brassinosteroid insensitive 1-associated receptor kinase 1	TRINITY_DN50065_c1_g1	K13416	-2.14158	down
ko04075	Plant hormone signal transduction	protein brassinosteroid insensitive 1	TRINITY_DN41090_c3_g3	K13415	-2.74962	down
ko04075	Plant hormone signal transduction	protein brassinosteroid insensitive 1	TRINITY_DN49281_c1_g1	K13415	-1.75011	down
ko04075	Plant hormone signal transduction	protein brassinosteroid insensitive 1	TRINITY_DN48431_c0_g1	K13415	1.16217	up
ko04075	Plant hormone signal transduction	protein brassinosteroid insensitive 1	TRINITY_DN60300_c0_g1	K13415	2.61652	up
ko04075	Plant hormone signal transduction	BRI1 kinase inhibitor 1	TRINITY_DN38602_c0_g1	K14499	-1.52439	down
ko04075	Plant hormone signal transduction	brassinosteroid resistant 1/2	TRINITY_DN38994_c0_g1	K14503	-2.11511	down
ko04075	Plant hormone signal transduction	brassinosteroid resistant 1/2	TRINITY_DN45305_c0_g1	K14503	-1.8272	down
ko04075	Plant hormone signal transduction	xyloglucan:xyloglucosyl transferase TCH4	TRINITY_DN56332_c2_g1	K14504	2.747	up
ko04075	Plant hormone signal transduction	cyclin D3	TRINITY_DN49717_c1_g3	K14505	-2.96128	down
ko04075	Plant hormone signal transduction	jasmonate ZIM domain-containing protein	TRINITY_DN39549_c0_g2	K13464	1.72257	up
ko04075	Plant hormone signal transduction	jasmonate ZIM domain-containing protein	TRINITY_DN54490_c0_g1	K13464	2.45266	up
ko04075	Plant hormone signal transduction	transcription factor MYC2	TRINITY_DN50779_c2_g1	K13422	-1.4704	down
ko04075	Plant hormone signal transduction	transcription factor MYC2	TRINITY_DN53877_c0_g1	K13422	2.16607	up
ko04075	Plant hormone signal transduction	regulatory protein NPR1	TRINITY_DN54854_c0_g1	K14508	-1.59224	down
ko04075	Plant hormone signal transduction	regulatory protein NPR1	TRINITY_DN46989_c0_g2	K14508	-1.15832	down
ko04075	Plant hormone signal transduction	pathogenesis-related protein 1	TRINITY_DN41154_c2_g3	K13449	2.69047	up
ko04075	Plant hormone signal transduction	pathogenesis-related protein 1	TRINITY_DN38343_c2_g1	K13449	2.81372	up
ko04075	Plant hormone signal transduction	pathogenesis-related protein 1	TRINITY_DN52956_c0_g1	K13449	2.95019	up
ko04075	Plant hormone signal transduction	pathogenesis-related protein 1	TRINITY_DN52956_c0_g2	K13449	3.51878	up
ko04626	Plant-pathogen interaction	calmodulin	TRINITY_DN38263_c0_g2	K02183	5.3679	up
ko04626	Plant-pathogen interaction	calmodulin	TRINITY_DN38569_c0_g1	K02183	-1.82472	down
ko04626	Plant-pathogen interaction	calmodulin	TRINITY_DN47054_c3_g3	K02183	1.06856	up
ko04626	Plant-pathogen interaction	calmodulin	TRINITY_DN47064_c0_g10	K02183	3.89808	up
ko04626	Plant-pathogen interaction	calmodulin	TRINITY_DN51509_c3_g1	K02183	-2.03522	down
ko04626	Plant-pathogen interaction	calmodulin	TRINITY_DN5331_c0_g1	K02183	-7.33803	down
ko04626	Plant-pathogen interaction	cyclic nucleotide gated channel, plant	TRINITY_DN55561_c0_g1	K05391	-2.40628	down
ko04626	Plant-pathogen interaction	calcium-dependent protein kinase	TRINITY_DN30954_c0_g1	K13412	4.927	up
ko04626	Plant-pathogen interaction	calcium-dependent protein kinase	TRINITY_DN31777_c0_g1	K13412	3.42057	up
ko04626	Plant-pathogen interaction	calcium-dependent protein kinase	TRINITY_DN37591_c0_g5	K13412	4.48557	up
ko04626	Plant-pathogen interaction	calcium-dependent protein kinase	TRINITY_DN40571_c0_g6	K13412	3.5392	up
ko04626	Plant-pathogen interaction	calcium-dependent protein kinase	TRINITY_DN44308_c0_g1	K13412	3.5699	up
ko04626	Plant-pathogen interaction	calcium-dependent protein kinase	TRINITY_DN44453_c0_g6	K13412	4.3609	up
ko04626	Plant-pathogen interaction	calcium-dependent protein kinase	TRINITY_DN47121_c0_g1	K13412	-1.59204	down
ko04626	Plant-pathogen interaction	calcium-dependent protein kinase	TRINITY_DN47980_c2_g3	K13412	3.74177	up
ko04626	Plant-pathogen interaction	calcium-dependent protein kinase	TRINITY_DN51291_c0_g6	K13412	3.67907	up
ko04626	Plant-pathogen interaction	calcium-dependent protein kinase	TRINITY_DN58597_c0_g5	K13412	4.22719	up
ko04626	Plant-pathogen interaction	calcium-dependent protein kinase	TRINITY_DN62016_c1_g2	K13412	3.39583	up
ko04626	Plant-pathogen interaction	calcium-dependent protein kinase	TRINITY_DN62859_c0_g1	K13412	6.09972	up
ko04626	Plant-pathogen interaction	calcium-dependent protein kinase	TRINITY_DN64058_c0_g1	K13412	3.89336	up
ko04626	Plant-pathogen interaction	nitric-oxide synthase, plant	TRINITY_DN57820_c0_g1	K13427	-1.78719	down
ko04626	Plant-pathogen interaction	respiratory burst oxidase	TRINITY_DN39279_c0_g1	K13447	1.74923	up
ko04626	Plant-pathogen interaction	calcium-binding protein CML	TRINITY_DN31373_c0_g1	K13448	3.24202	up
ko04626	Plant-pathogen interaction	calcium-binding protein CML	TRINITY_DN33753_c0_g1	K13448	2.01659	up
ko04626	Plant-pathogen interaction	calcium-binding protein CML	TRINITY_DN37476_c0_g1	K13448	1.95692	up
ko04626	Plant-pathogen interaction	calcium-binding protein CML	TRINITY_DN41622_c2_g2	K13448	1.65184	up
ko04626	Plant-pathogen interaction	calcium-binding protein CML	TRINITY_DN45210_c4_g1	K13448	2.27688	up
ko04626	Plant-pathogen interaction	calcium-binding protein CML	TRINITY_DN53694_c1_g1	K13448	2.1292	up
ko04626	Plant-pathogen interaction	calcium-binding protein CML	TRINITY_DN57235_c1_g2	K13448	-2.62676	down
ko04626	Plant-pathogen interaction	molecular chaperone HtpG	TRINITY_DN48816_c0_g3	K04079	4.36462	up
ko04626	Plant-pathogen interaction	molecular chaperone HtpG	TRINITY_DN60906_c3_g2	K04079	4.60633	up
ko04626	Plant-pathogen interaction	molecular chaperone HtpG	TRINITY_DN60906_c3_g5	K04079	5.74567	up
ko04626	Plant-pathogen interaction	heat shock protein 90kDa beta	TRINITY_DN42463_c1_g1	K09487	4.10785	up
ko04626	Plant-pathogen interaction	suppressor of G2 allele of SKP1	TRINITY_DN46731_c0_g4	K12795	3.46105	up
ko04626	Plant-pathogen interaction	mitogen-activated protein kinase kinase 4/5	TRINITY_DN60061_c1_g2	K13413	2.88782	up
ko04626	Plant-pathogen interaction	brassinosteroid insensitive 1-associated receptor kinase 1	TRINITY_DN50065_c1_g1	K13416	-2.14158	down
ko04626	Plant-pathogen interaction	brassinosteroid insensitive 1-associated receptor kinase 1	TRINITY_DN55685_c1_g4	K13416	-2.29843	down
ko04626	Plant-pathogen interaction	LRR receptor-like serine/threonine-protein kinase FLS2	TRINITY_DN37895_c0_g1	K13420	4.27427	up
ko04626	Plant-pathogen interaction	LRR receptor-like serine/threonine-protein kinase FLS2	TRINITY_DN47813_c1_g1	K13420	-2.27289	down
ko04626	Plant-pathogen interaction	LRR receptor-like serine/threonine-protein kinase FLS2	TRINITY_DN53576_c1_g2	K13420	-1.38876	down
ko04626	Plant-pathogen interaction	LRR receptor-like serine/threonine-protein kinase FLS2	TRINITY_DN62181_c1_g1	K13420	1.38006	up
ko04626	Plant-pathogen interaction	WRKY transcription factor 33	TRINITY_DN57347_c0_g1	K13424	3.12861	up
ko04626	Plant-pathogen interaction	WRKY transcription factor 22	TRINITY_DN48289_c0_g1	K13425	1.81067	up
ko04626	Plant-pathogen interaction	LRR receptor-like serine/threonine-protein kinase EFR	TRINITY_DN14190_c0_g1	K13428	7.00216	up
ko04626	Plant-pathogen interaction	LRR receptor-like serine/threonine-protein kinase EFR	TRINITY_DN41215_c2_g1	K13428	1.71585	up
ko04626	Plant-pathogen interaction	LRR receptor-like serine/threonine-protein kinase EFR	TRINITY_DN55190_c1_g1	K13428	1.41	up
ko04626	Plant-pathogen interaction	chitin elicitor receptor kinase 1	TRINITY_DN49703_c0_g3	K13429	3.55595	up
ko04626	Plant-pathogen interaction	serine/threonine-protein kinase PBS1	TRINITY_DN36081_c0_g3	K13430	3.44399	up
ko04626	Plant-pathogen interaction	serine/threonine-protein kinase PBS1	TRINITY_DN45082_c1_g2	K13430	-1.44628	down
ko04626	Plant-pathogen interaction	serine/threonine-protein kinase PBS1	TRINITY_DN48598_c0_g3	K13430	-2.01111	down
ko04626	Plant-pathogen interaction	pathogenesis-related genes transcriptional activator PTI6	TRINITY_DN35160_c0_g1	K13434	-2.31264	down
ko04626	Plant-pathogen interaction	pathogenesis-related genes transcriptional activator PTI6	TRINITY_DN45889_c0_g1	K13434	1.2961	up
ko04626	Plant-pathogen interaction	pto-interacting protein 1	TRINITY_DN59276_c0_g1	K13436	-1.58189	down
ko04626	Plant-pathogen interaction	pathogenesis-related protein 1	TRINITY_DN38343_c2_g1	K13449	2.81372	up
ko04626	Plant-pathogen interaction	pathogenesis-related protein 1	TRINITY_DN41154_c2_g3	K13449	2.69047	up
ko04626	Plant-pathogen interaction	pathogenesis-related protein 1	TRINITY_DN52956_c0_g1	K13449	2.95019	up
ko04626	Plant-pathogen interaction	pathogenesis-related protein 1	TRINITY_DN52956_c0_g2	K13449	3.51878	up
ko04626	Plant-pathogen interaction	disease resistance protein RPM1	TRINITY_DN47666_c2_g1	K13457	1.84608	up
ko04626	Plant-pathogen interaction	disease resistance protein RPM1	TRINITY_DN55634_c1_g2	K13457	1.93825	up
ko04626	Plant-pathogen interaction	disease resistance protein RPM1	TRINITY_DN57815_c0_g1	K13457	-1.8861	down
ko04626	Plant-pathogen interaction	EIX receptor 1/2	TRINITY_DN46991_c4_g1	K13466	3.97812	up
ko04626	Plant-pathogen interaction	EIX receptor 1/2	TRINITY_DN54182_c3_g2	K13466	1.63513	up
ko04626	Plant-pathogen interaction	WRKY transcription factor 1	TRINITY_DN52457_c0_g1	K18834	2.47323	up
ko04626	Plant-pathogen interaction	WRKY transcription factor 1	TRINITY_DN52457_c0_g2	K18834	1.78684	up
ko04626	Plant-pathogen interaction	WRKY transcription factor 2	TRINITY_DN54802_c2_g1	K18835	2.22859	up
ko04626	Plant-pathogen interaction	WRKY transcription factor 2	TRINITY_DN55902_c4_g1	K18835	2.76525	up
ko04626	Plant-pathogen interaction	WRKY transcription factor 2	TRINITY_DN55902_c4_g2	K18835	2.61712	up
ko04626	Plant-pathogen interaction	WRKY transcription factor 2	TRINITY_DN60274_c0_g1	K18835	1.54785	up
ko04626	Plant-pathogen interaction	WRKY transcription factor 2	TRINITY_DN60274_c0_g3	K18835	2.15684	up
ko04626	Plant-pathogen interaction	enhanced disease susceptibility 1 protein	TRINITY_DN40676_c0_g1	K18875	-4.52757	down
ko04016	MAPK signaling pathway - plant	nucleoside-diphosphate kinase	TRINITY_DN46385_c0_g2	K00940	-1.49546	down
ko04016	MAPK signaling pathway - plant	calmodulin	TRINITY_DN38263_c0_g2	K02183	5.3679	up
ko04016	MAPK signaling pathway - plant	calmodulin	TRINITY_DN38569_c0_g1	K02183	-1.82472	down
ko04016	MAPK signaling pathway - plant	calmodulin	TRINITY_DN42931_c0_g2	K02183	-1.29538	down
ko04016	MAPK signaling pathway - plant	calmodulin	TRINITY_DN47054_c3_g3	K02183	1.06856	up
ko04016	MAPK signaling pathway - plant	calmodulin	TRINITY_DN47064_c0_g10	K02183	3.89808	up
ko04016	MAPK signaling pathway - plant	calmodulin	TRINITY_DN48370_c1_g1	K02183	-2.50468	down
ko04016	MAPK signaling pathway - plant	calmodulin	TRINITY_DN51509_c3_g1	K02183	-2.03522	down
ko04016	MAPK signaling pathway - plant	calmodulin	TRINITY_DN5331_c0_g1	K02183	-7.33803	down
ko04016	MAPK signaling pathway - plant	catalase	TRINITY_DN34170_c0_g2	K03781	4.28455	up
ko04016	MAPK signaling pathway - plant	catalase	TRINITY_DN34170_c0_g3	K03781	6.20992	up
ko04016	MAPK signaling pathway - plant	catalase	TRINITY_DN57651_c0_g5	K03781	8.22106	up
ko04016	MAPK signaling pathway - plant	mitogen-activated protein kinase kinase 4/5	TRINITY_DN60061_c1_g2	K13413	2.88782	up
ko04016	MAPK signaling pathway - plant	brassinosteroid insensitive 1-associated receptor kinase 1	TRINITY_DN50065_c1_g1	K13416	-2.14158	down
ko04016	MAPK signaling pathway - plant	brassinosteroid insensitive 1-associated receptor kinase 1	TRINITY_DN55685_c1_g4	K13416	-2.29843	down
ko04016	MAPK signaling pathway - plant	LRR receptor-like serine/threonine-protein kinase FLS2	TRINITY_DN37895_c0_g1	K13420	4.27427	up
ko04016	MAPK signaling pathway - plant	LRR receptor-like serine/threonine-protein kinase FLS2	TRINITY_DN47813_c1_g1	K13420	-2.27289	down
ko04016	MAPK signaling pathway - plant	LRR receptor-like serine/threonine-protein kinase FLS2	TRINITY_DN53576_c1_g2	K13420	-1.38876	down
ko04016	MAPK signaling pathway - plant	LRR receptor-like serine/threonine-protein kinase FLS2	TRINITY_DN62181_c1_g1	K13420	1.38006	up
ko04016	MAPK signaling pathway - plant	transcription factor MYC2	TRINITY_DN50779_c2_g1	K13422	-1.4704	down
ko04016	MAPK signaling pathway - plant	transcription factor MYC2	TRINITY_DN53877_c0_g1	K13422	2.16607	up
ko04016	MAPK signaling pathway - plant	WRKY transcription factor 33	TRINITY_DN57347_c0_g1	K13424	3.12861	up
ko04016	MAPK signaling pathway - plant	WRKY transcription factor 22	TRINITY_DN48289_c0_g1	K13425	1.81067	up
ko04016	MAPK signaling pathway - plant	respiratory burst oxidase	TRINITY_DN39279_c0_g1	K13447	1.74923	up
ko04016	MAPK signaling pathway - plant	pathogenesis-related protein 1	TRINITY_DN38343_c2_g1	K13449	2.81372	up
ko04016	MAPK signaling pathway - plant	pathogenesis-related protein 1	TRINITY_DN41154_c2_g3	K13449	2.69047	up
ko04016	MAPK signaling pathway - plant	pathogenesis-related protein 1	TRINITY_DN52956_c0_g1	K13449	2.95019	up
ko04016	MAPK signaling pathway - plant	pathogenesis-related protein 1	TRINITY_DN52956_c0_g2	K13449	3.51878	up
ko04016	MAPK signaling pathway - plant	abscisic acid receptor PYR/PYL family	TRINITY_DN42821_c0_g1	K14496	-2.95575	down
ko04016	MAPK signaling pathway - plant	abscisic acid receptor PYR/PYL family	TRINITY_DN48213_c0_g5	K14496	-1.31668	down
ko04016	MAPK signaling pathway - plant	protein phosphatase 2C	TRINITY_DN36139_c0_g1	K14497	3.99137	up
ko04016	MAPK signaling pathway - plant	protein phosphatase 2C	TRINITY_DN36139_c0_g2	K14497	4.15514	up
ko04016	MAPK signaling pathway - plant	serine/threonine-protein kinase SRK2	TRINITY_DN32700_c0_g1	K14498	5.73405	up
ko04016	MAPK signaling pathway - plant	serine/threonine-protein kinase SRK2	TRINITY_DN36354_c0_g1	K14498	3.29692	up
ko04016	MAPK signaling pathway - plant	serine/threonine-protein kinase SRK2	TRINITY_DN36354_c0_g2	K14498	3.17929	up
ko04016	MAPK signaling pathway - plant	serine/threonine-protein kinase SRK2	TRINITY_DN36582_c0_g3	K14498	3.81139	up
ko04016	MAPK signaling pathway - plant	serine/threonine-protein kinase SRK2	TRINITY_DN365_c0_g1	K14498	4.91721	up
ko04016	MAPK signaling pathway - plant	serine/threonine-protein kinase SRK2	TRINITY_DN36633_c0_g1	K14498	4.49568	up
ko04016	MAPK signaling pathway - plant	serine/threonine-protein kinase SRK2	TRINITY_DN44821_c0_g2	K14498	3.66832	up
ko04016	MAPK signaling pathway - plant	ethylene receptor	TRINITY_DN57568_c0_g3	K14509	1.37664	up
ko04016	MAPK signaling pathway - plant	ethylene receptor	TRINITY_DN57568_c0_g4	K14509	1.82277	up
ko04016	MAPK signaling pathway - plant	serine/threonine-protein kinase CTR1	TRINITY_DN35407_c0_g1	K14510	3.95702	up
ko04016	MAPK signaling pathway - plant	serine/threonine-protein kinase CTR1	TRINITY_DN36039_c0_g1	K14510	3.94822	up
ko04016	MAPK signaling pathway - plant	serine/threonine-protein kinase CTR1	TRINITY_DN36759_c0_g4	K14510	3.42907	up
ko04016	MAPK signaling pathway - plant	serine/threonine-protein kinase CTR1	TRINITY_DN37056_c0_g1	K14510	4.17318	up
ko04016	MAPK signaling pathway - plant	serine/threonine-protein kinase CTR1	TRINITY_DN37281_c0_g2	K14510	5.35671	up
ko04016	MAPK signaling pathway - plant	serine/threonine-protein kinase CTR1	TRINITY_DN38075_c0_g1	K14510	3.48021	up
ko04016	MAPK signaling pathway - plant	serine/threonine-protein kinase CTR1	TRINITY_DN41112_c0_g6	K14510	5.41599	up
ko04016	MAPK signaling pathway - plant	serine/threonine-protein kinase CTR1	TRINITY_DN41902_c1_g3	K14510	4.01674	up
ko04016	MAPK signaling pathway - plant	serine/threonine-protein kinase CTR1	TRINITY_DN50410_c1_g8	K14510	3.87651	up
ko04016	MAPK signaling pathway - plant	serine/threonine-protein kinase CTR1	TRINITY_DN57650_c0_g7	K14510	4.23124	up
ko04016	MAPK signaling pathway - plant	serine/threonine-protein kinase CTR1	TRINITY_DN63142_c0_g1	K14510	3.39003	up
ko04016	MAPK signaling pathway - plant	serine/threonine-protein kinase CTR1	TRINITY_DN63976_c0_g1	K14510	6.18288	up
ko04016	MAPK signaling pathway - plant	serine/threonine-protein kinase CTR1	TRINITY_DN64240_c0_g1	K14510	4.0597	up
ko04016	MAPK signaling pathway - plant	mitogen-activated protein kinase 6	TRINITY_DN48292_c1_g1	K14512	3.5293	up
ko04016	MAPK signaling pathway - plant	mitogen-activated protein kinase 6	TRINITY_DN48546_c0_g2	K14512	6.94083	up
ko04016	MAPK signaling pathway - plant	mitogen-activated protein kinase 6	TRINITY_DN54361_c0_g4	K14512	4.30523	up
ko04016	MAPK signaling pathway - plant	mitogen-activated protein kinase 6	TRINITY_DN54560_c0_g2	K14512	3.80017	up
ko04016	MAPK signaling pathway - plant	ethylene-responsive transcription factor 1	TRINITY_DN34394_c0_g1	K14516	3.50957	up
ko04016	MAPK signaling pathway - plant	ethylene-responsive transcription factor 1	TRINITY_DN45758_c1_g4	K14516	3.4128	up
ko04016	MAPK signaling pathway - plant	ethylene-responsive transcription factor 1	TRINITY_DN51519_c0_g1	K14516	-1.16601	down
ko04016	MAPK signaling pathway - plant	P-type Cu+ transporter	TRINITY_DN38746_c0_g1	K17686	4.52537	up
ko04016	MAPK signaling pathway - plant	P-type Cu+ transporter	TRINITY_DN53659_c0_g1	K17686	4.4968	up
ko04016	MAPK signaling pathway - plant	P-type Cu+ transporter	TRINITY_DN54601_c1_g1	K17686	3.75403	up
ko04016	MAPK signaling pathway - plant	mitogen-activated protein kinase 1/2	TRINITY_DN30857_c1_g4	K20535	4.68175	up
ko04016	MAPK signaling pathway - plant	mitogen-activated protein kinase 1/2	TRINITY_DN39538_c0_g4	K20535	3.72491	up
ko04016	MAPK signaling pathway - plant	mitogen-activated protein kinase 1/2	TRINITY_DN55003_c1_g1	K20535	4.23742	up
ko04016	MAPK signaling pathway - plant	mitogen-activated protein kinase 3	TRINITY_DN40875_c0_g1	K20536	3.79074	up
ko04016	MAPK signaling pathway - plant	mitogen-activated protein kinase 3	TRINITY_DN40940_c0_g6	K20536	4.43138	up
ko04016	MAPK signaling pathway - plant	basic endochitinase B	TRINITY_DN27456_c0_g1	K20547	8.32834	up
ko04016	MAPK signaling pathway - plant	basic endochitinase B	TRINITY_DN27456_c0_g3	K20547	4.89534	up
ko04016	MAPK signaling pathway - plant	basic endochitinase B	TRINITY_DN46258_c0_g1	K20547	1.89438	up
ko04016	MAPK signaling pathway - plant	basic endochitinase B	TRINITY_DN52787_c0_g1	K20547	3.34442	up
ko04016	MAPK signaling pathway - plant	mitogen-activated protein kinase kinase 2	TRINITY_DN36746_c0_g7	K20603	6.83683	up
ko04016	MAPK signaling pathway - plant	mitogen-activated protein kinase kinase kinase ANP1	TRINITY_DN36008_c0_g1	K20606	3.81134	up
ko04016	MAPK signaling pathway - plant	mitogen-activated protein kinase kinase kinase ANP1	TRINITY_DN44391_c0_g1	K20606	3.85463	up
ko04016	MAPK signaling pathway - plant	mitogen-activated protein kinase kinase kinase ANP1	TRINITY_DN45833_c3_g7	K20606	3.68445	up
ko04016	MAPK signaling pathway - plant	mitogen-activated protein kinase kinase 3	TRINITY_DN37964_c0_g2	K20607	3.85009	up
ko04016	MAPK signaling pathway - plant	mitogen-activated protein kinase kinase 3	TRINITY_DN48806_c1_g8	K20607	5.74557	up
ko04016	MAPK signaling pathway - plant	mitogen-activated protein kinase kinase kinase 17/18	TRINITY_DN38189_c0_g1	K20716	3.36984	up
ko04016	MAPK signaling pathway - plant	mitogen-activated protein kinase kinase kinase 17/18	TRINITY_DN51936_c0_g3	K20716	1.36464	up
ko04016	MAPK signaling pathway - plant	LRR receptor-like serine/threonine-protein kinase ERECTA	TRINITY_DN38708_c1_g1	K20718	-1.50553	down
ko04016	MAPK signaling pathway - plant	LRR receptor-like serine/threonine-protein kinase ERECTA	TRINITY_DN38857_c0_g1	K20718	-2.24724	down
ko04016	MAPK signaling pathway - plant	LRR receptor-like serine/threonine-protein kinase ERECTA	TRINITY_DN41316_c2_g3	K20718	1.67177	up
ko04016	MAPK signaling pathway - plant	LRR receptor-like serine/threonine-protein kinase ERECTA	TRINITY_DN41728_c1_g1	K20718	-2.14026	down
ko04016	MAPK signaling pathway - plant	LRR receptor-like serine/threonine-protein kinase ERECTA	TRINITY_DN47821_c0_g1	K20718	5.11361	up
ko04016	MAPK signaling pathway - plant	LRR receptor-like serine/threonine-protein kinase ERECTA	TRINITY_DN58108_c0_g3	K20718	1.49731	up
ko04016	MAPK signaling pathway - plant	LRR receptor-like serine/threonine-protein kinase ERECTA	TRINITY_DN61325_c1_g1	K20718	-2.02801	down
ko04016	MAPK signaling pathway - plant	transmembrane protein 222	TRINITY_DN42488_c0_g4	K20726	3.93136	up
ko04016	MAPK signaling pathway - plant	transmembrane protein 222	TRINITY_DN56352_c0_g4	K20726	-1.63772	down
ko04016	MAPK signaling pathway - plant	defensin-like protein 16	TRINITY_DN38763_c1_g3	K20727	3.10465	up
ko04016	MAPK signaling pathway - plant	defensin-like protein 16	TRINITY_DN38774_c0_g1	K20727	4.79997	up
ko04016	MAPK signaling pathway - plant	1-aminocyclopropane-1-carboxylate synthase 1/2/6	TRINITY_DN46534_c3_g2	K20772	2.04961	up
ko00940	Phenylpropanoid biosynthesis	cinnamyl-alcohol dehydrogenase	TRINITY_DN27455_c1_g3	K00083	3.97931	up
ko00940	Phenylpropanoid biosynthesis	cinnamyl-alcoholdehydrogenase	TRINITY_DN40686_c0_g2	K00083	-2.53474	down
ko00940	Phenylpropanoid biosynthesis	cinnamyl-alcoholdehydrogenase	TRINITY_DN46190_c2_g2	K00083	-2.31836	down
ko00940	Phenylpropanoid biosynthesis	peroxidase	TRINITY_DN32245_c0_g1	K00430	-3.28914	down
ko00940	Phenylpropanoid biosynthesis	peroxidase	TRINITY_DN35558_c0_g1	K00430	-2.0636	down
ko00940	Phenylpropanoid biosynthesis	peroxidase	TRINITY_DN37681_c0_g1	K00430	-2.69478	down
ko00940	Phenylpropanoid biosynthesis	peroxidase	TRINITY_DN38212_c0_g1	K00430	-1.6534	down
ko00940	Phenylpropanoid biosynthesis	peroxidase	TRINITY_DN39807_c0_g1	K00430	-1.6441	down
ko00940	Phenylpropanoid biosynthesis	peroxidase	TRINITY_DN41658_c0_g1	K00430	-2.34191	down
ko00940	Phenylpropanoid biosynthesis	peroxidase	TRINITY_DN41721_c5_g1	K00430	-2.01348	down
ko00940	Phenylpropanoid biosynthesis	peroxidase	TRINITY_DN42432_c1_g1	K00430	-1.80488	down
ko00940	Phenylpropanoid biosynthesis	peroxidase	TRINITY_DN43544_c1_g1	K00430	2.36975	up
ko00940	Phenylpropanoid biosynthesis	peroxidase	TRINITY_DN43544_c1_g2	K00430	2.66737	up
ko00940	Phenylpropanoid biosynthesis	peroxidase	TRINITY_DN46290_c0_g1	K00430	8.70254	up
ko00940	Phenylpropanoid biosynthesis	peroxidase	TRINITY_DN47044_c0_g2	K00430	7.22671	up
ko00940	Phenylpropanoid biosynthesis	peroxidase	TRINITY_DN49200_c0_g2	K00430	2.18879	up
ko00940	Phenylpropanoid biosynthesis	peroxidase	TRINITY_DN49200_c0_g3	K00430	1.68349	up
ko00940	Phenylpropanoid biosynthesis	peroxidase	TRINITY_DN52852_c1_g3	K00430	2.684	up
ko00940	Phenylpropanoid biosynthesis	peroxidase	TRINITY_DN53152_c0_g1	K00430	3.86109	up
ko00940	Phenylpropanoid biosynthesis	peroxidase	TRINITY_DN53152_c0_g2	K00430	6.28595	up
ko00940	Phenylpropanoid biosynthesis	peroxidase	TRINITY_DN53152_c0_g3	K00430	7.0619	up
ko00940	Phenylpropanoid biosynthesis	peroxidase	TRINITY_DN53490_c0_g1	K00430	-2.40856	down
ko00940	Phenylpropanoid biosynthesis	peroxidase	TRINITY_DN53490_c0_g3	K00430	-3.10797	down
ko00940	Phenylpropanoid biosynthesis	peroxidase	TRINITY_DN54706_c0_g1	K00430	6.70766	up
ko00940	Phenylpropanoid biosynthesis	peroxidase	TRINITY_DN57818_c0_g3	K00430	3.02026	up
ko00940	Phenylpropanoid biosynthesis	peroxidase	TRINITY_DN57818_c0_g8	K00430	3.70927	up
ko00940	Phenylpropanoid biosynthesis	trans-cinnamate 4-monooxygenase	TRINITY_DN39626_c0_g1	K00487	-1.75288	down
ko00940	Phenylpropanoid biosynthesis	trans-cinnamate 4-monooxygenase	TRINITY_DN45281_c1_g3	K00487	-1.942	down
ko00940	Phenylpropanoid biosynthesis	E2.1.1.104	TRINITY_DN40320_c0_g1	K00588	4.38067	up
ko00940	Phenylpropanoid biosynthesis	beta-glucosidase	TRINITY_DN40682_c4_g1	K01188	-1.88658	down
ko00940	Phenylpropanoid biosynthesis	beta-glucosidase	TRINITY_DN42294_c2_g2	K01188	1.07954	up
ko00940	Phenylpropanoid biosynthesis	beta-glucosidase	TRINITY_DN43334_c1_g1	K01188	3.44398	up
ko00940	Phenylpropanoid biosynthesis	beta-glucosidase	TRINITY_DN43334_c1_g3	K01188	7.41394	up
ko00940	Phenylpropanoid biosynthesis	beta-glucosidase	TRINITY_DN46179_c7_g1	K01188	3.34724	up
ko00940	Phenylpropanoid biosynthesis	beta-glucosidase	TRINITY_DN48011_c0_g1	K01188	-4.55423	down
ko00940	Phenylpropanoid biosynthesis	beta-glucosidase	TRINITY_DN49382_c0_g2	K01188	-1.53808	down
ko00940	Phenylpropanoid biosynthesis	beta-glucosidase	TRINITY_DN52952_c0_g1	K01188	3.55211	up
ko00940	Phenylpropanoid biosynthesis	beta-glucosidase	TRINITY_DN58965_c0_g1	K01188	-1.92223	down
ko00940	Phenylpropanoid biosynthesis	beta-glucosidase	TRINITY_DN58972_c1_g2	K01188	3.74681	up
ko00940	Phenylpropanoid biosynthesis	beta-glucosidase	TRINITY_DN59272_c0_g1	K01188	4.41003	up
ko00940	Phenylpropanoid biosynthesis	beta-glucosidase	TRINITY_DN61573_c0_g2	K01188	-2.07722	down
ko00940	Phenylpropanoid biosynthesis	beta-glucosidase	TRINITY_DN62001_c1_g1	K01188	3.37978	up
ko00940	Phenylpropanoid biosynthesis	beta-glucosidase	TRINITY_DN62001_c2_g2	K01188	3.43807	up
ko00940	Phenylpropanoid biosynthesis	beta-glucosidase	TRINITY_DN62001_c2_g3	K01188	3.35888	up
ko00940	Phenylpropanoid biosynthesis	4-coumarate-CoA ligase	TRINITY_DN37470_c1_g3	K01904	3.79156	up
ko00940	Phenylpropanoid biosynthesis	4-coumarate-CoA ligase	TRINITY_DN41208_c0_g5	K01904	4.01295	up
ko00940	Phenylpropanoid biosynthesis	4-coumarate-CoA ligase	TRINITY_DN46819_c0_g1	K01904	-1.92563	down
ko00940	Phenylpropanoid biosynthesis	4-coumarate-CoA ligase	TRINITY_DN48513_c0_g6	K01904	4.21912	up
ko00940	Phenylpropanoid biosynthesis	4-coumarate-CoA ligase	TRINITY_DN51402_c1_g1	K01904	-1.83605	down
ko00940	Phenylpropanoid biosynthesis	beta-glucosidase	TRINITY_DN48926_c0_g1	K05349	-1.57438	down
ko00940	Phenylpropanoid biosynthesis	beta-glucosidase	TRINITY_DN39006_c2_g1	K05350	1.19593	up
ko00940	Phenylpropanoid biosynthesis	beta-glucosidase	TRINITY_DN46252_c0_g1	K05350	-2.15141	down
ko00940	Phenylpropanoid biosynthesis	beta-glucosidase	TRINITY_DN46252_c0_g2	K05350	-1.76543	down
ko00940	Phenylpropanoid biosynthesis	beta-glucosidase	TRINITY_DN57974_c0_g1	K05350	5.38743	up
ko00940	Phenylpropanoid biosynthesis	beta-glucosidase	TRINITY_DN62001_c2_g4	K05350	2.80327	up
ko00940	Phenylpropanoid biosynthesis	feruloyl-CoA6-hydroxylase	TRINITY_DN37285_c0_g1	K06892	4.31358	up
ko00940	Phenylpropanoid biosynthesis	feruloyl-CoA7-hydroxylase	TRINITY_DN42213_c0_g1	K06892	2.67775	up
ko00940	Phenylpropanoid biosynthesis	feruloyl-CoA 8-hydroxylase	TRINITY_DN44991_c2_g2	K06892	-1.56959	down
ko00940	Phenylpropanoid biosynthesis	feruloyl-CoA 9-hydroxylase	TRINITY_DN48455_c1_g1	K06892	2.74302	up
ko00940	Phenylpropanoid biosynthesis	feruloyl-CoA10-hydroxylase	TRINITY_DN57252_c0_g2	K06892	-1.68195	down
ko00940	Phenylpropanoid biosynthesis	cinnamoyl-CoA reductase	TRINITY_DN45222_c0_g3	K09753	-1.62207	down
ko00940	Phenylpropanoid biosynthesis	cinnamoyl-CoA reductase	TRINITY_DN51244_c0_g1	K09753	4.48857	up
ko00940	Phenylpropanoid biosynthesis	phenylalanineammonia-lyase	TRINITY_DN41665_c2_g4	K10775	3.60229	up
ko00940	Phenylpropanoid biosynthesis	phenylalanineammonia-lyase	TRINITY_DN41931_c1_g1	K10775	3.83921	up
ko00940	Phenylpropanoid biosynthesis	phenylalanineammonia-lyase	TRINITY_DN41931_c1_g3	K10775	3.24994	up
ko00940	Phenylpropanoid biosynthesis	phenylalanineammonia-lyase	TRINITY_DN49908_c0_g1	K10775	2.4439	up
ko00940	Phenylpropanoid biosynthesis	phenylalanine ammonia-lyase	TRINITY_DN58560_c0_g4	K10775	3.54309	up
ko00940	Phenylpropanoid biosynthesis	phenylalanine ammonia-lyase	TRINITY_DN60780_c0_g2	K10775	3.07263	up
ko00940	Phenylpropanoid biosynthesis	coniferyl-alcoholglucosyltransferase	TRINITY_DN50461_c0_g1	K12356	-2.70601	down
ko00940	Phenylpropanoid biosynthesis	coniferyl-alcoholglucosyltransferase	TRINITY_DN54047_c1_g1	K12356	2.63989	up
ko00940	Phenylpropanoid biosynthesis	shikimate O-hydroxycinnamoyltransferase	TRINITY_DN35797_c0_g1	K13065	-1.33297	down
ko00940	Phenylpropanoid biosynthesis	shikimateO-hydroxycinnamoyltransferase	TRINITY_DN36231_c0_g1	K13065	3.5001	up
ko00940	Phenylpropanoid biosynthesis	shikimate O-hydroxycinnamoyltransferase	TRINITY_DN38655_c0_g1	K13065	-1.47781	down
ko00940	Phenylpropanoid biosynthesis	shikimate O-hydroxycinnamoyltransferase	TRINITY_DN38950_c0_g5	K13065	2.83442	up
ko00940	Phenylpropanoid biosynthesis	shikimateO-hydroxycinnamoyltransferase	TRINITY_DN45925_c2_g1	K13065	-2.31584	down
ko00940	Phenylpropanoid biosynthesis	shikimateO-hydroxycinnamoyltransferase	TRINITY_DN47929_c0_g1	K13065	-2.41623	down
ko00940	Phenylpropanoid biosynthesis	shikimate O-hydroxycinnamoyltransferase	TRINITY_DN49336_c0_g1	K13065	-2.38423	down
ko00940	Phenylpropanoid biosynthesis	shikimate O-hydroxycinnamoyltransferase	TRINITY_DN53013_c0_g1	K13065	2.07951	up
ko00940	Phenylpropanoid biosynthesis	shikimate O-hydroxycinnamoyltransferase	TRINITY_DN57134_c1_g1	K13065	2.29266	up
ko00940	Phenylpropanoid biosynthesis	shikimate O-hydroxycinnamoyltransferase	TRINITY_DN58469_c1_g2	K13065	-1.98866	down
ko00940	Phenylpropanoid biosynthesis	shikimate O-hydroxycinnamoyltransferase	TRINITY_DN58747_c0_g2	K13065	-1.76233	down
ko00940	Phenylpropanoid biosynthesis	shikimate O-hydroxycinnamoyltransferase	TRINITY_DN59467_c0_g4	K13065	-1.24416	down
ko00940	Phenylpropanoid biosynthesis	shikimate O-hydroxycinnamoyltransferase	TRINITY_DN60898_c1_g1	K13065	-2.24021	down
ko00940	Phenylpropanoid biosynthesis	shikimate O-hydroxycinnamoyltransferase	TRINITY_DN61139_c1_g3	K13065	-1.52464	down
ko00940	Phenylpropanoid biosynthesis	caffeic acid 3-O-methyltransferase / acetylserotonin O-methyltransferase	TRINITY_DN43936_c0_g2	K13066	2.88682	up
ko00940	Phenylpropanoid biosynthesis	caffeic acid 3-O-methyltransferase / acetylserotonin O-methyltransferase	TRINITY_DN44364_c0_g2	K13066	-3.18583	down
ko00940	Phenylpropanoid biosynthesis	caffeicacid3-O-methyltransferase/acetylserotoninO-methyltransferase	TRINITY_DN46644_c3_g2	K13066	-3.6416	down
ko00940	Phenylpropanoid biosynthesis	caffeic acid 3-O-methyltransferase / acetylserotonin O-methyltransferase	TRINITY_DN46801_c1_g1	K13066	3.58762	up
ko00940	Phenylpropanoid biosynthesis	caffeicacid3-O-methyltransferase/acetylserotoninO-methyltransferase	TRINITY_DN47081_c0_g1	K13066	2.33696	up
ko00940	Phenylpropanoid biosynthesis	caffeicacid3-O-methyltransferase/acetylserotoninO-methyltransferase	TRINITY_DN59493_c1_g1	K13066	2.85791	up

## Sheet: S6-KEGG analysis of JW vs JH
Supplementary Table S6. KEGG enrichment analysis of DEGs in JW vs JH.
Pathway ID	PathwayDefinition	Enzyme	Gene ID	KOEntry	log2FC	regulation
ko04075	Plant hormone signal transduction	auxin influx carrier	TRINITY_DN45037_c3_g1	K13946	-1.70384	down
ko04075	Plant hormone signal transduction	auxin-responsive protein IAA	TRINITY_DN38511_c0_g1	K14484	-1.52647	down
ko04075	Plant hormone signal transduction	auxin-responsive protein IAA	TRINITY_DN50674_c0_g2	K14484	-2.66386	down
ko04075	Plant hormone signal transduction	auxin-responsive protein IAA	TRINITY_DN53941_c0_g1	K14484	-1.84642	down
ko04075	Plant hormone signal transduction	transport inhibitor response 1	TRINITY_DN59106_c0_g3	K14485	-2.63765	down
ko04075	Plant hormone signal transduction	auxin response factor ARF	TRINITY_DN51883_c0_g3	K14486	-1.95042	down
ko04075	Plant hormone signal transduction	auxin response factor ARF	TRINITY_DN51883_c0_g4	K14486	-1.82631	down
ko04075	Plant hormone signal transduction	auxin response factor ARF	TRINITY_DN56416_c1_g1	K14486	-1.70972	down
ko04075	Plant hormone signal transduction	auxin responsive GH3 gene family	TRINITY_DN47989_c0_g1	K14487	-1.7038	down
ko04075	Plant hormone signal transduction	SAUR family protein Pathway	TRINITY_DN41220_c0_g1	K14488	-1.19509	down
ko04075	Plant hormone signal transduction	SAUR family protein Pathway	TRINITY_DN43344_c0_g1	K14488	2.46279	up
ko04075	Plant hormone signal transduction	SAUR family protein Pathway	TRINITY_DN46209_c1_g2	K14488	-1.78722	down
ko04075	Plant hormone signal transduction	SAUR family protein Pathway	TRINITY_DN47495_c0_g1	K14488	1.28117	up
ko04075	Plant hormone signal transduction	SAUR family protein Pathway	TRINITY_DN47495_c1_g1	K14488	1.7656	up
ko04075	Plant hormone signal transduction	SAUR family protein Pathway	TRINITY_DN50266_c0_g2	K14488	-1.99697	down
ko04075	Plant hormone signal transduction	SAUR family protein Pathway	TRINITY_DN51366_c1_g1	K14488	-1.60894	down
ko04075	Plant hormone signal transduction	arabidopsis histidine kinase 2/3/4	TRINITY_DN53085_c0_g2	K14489	4.41557	up
ko04075	Plant hormone signal transduction	histidine-containing phosphotransfer peotein	TRINITY_DN53288_c1_g2	K14490	-1.65147	down
ko04075	Plant hormone signal transduction	two-component response regulator ARR-B family	TRINITY_DN45337_c1_g1	K14491	-1.64843	down
ko04075	Plant hormone signal transduction	two-component response regulator ARR-B family	TRINITY_DN45337_c1_g4	K14491	-1.74919	down
ko04075	Plant hormone signal transduction	two-component response regulator ARR-B family	TRINITY_DN53147_c1_g6	K14491	3.36314	up
ko04075	Plant hormone signal transduction	two-component response regulator ARR-A family	TRINITY_DN38487_c1_g1	K14492	-2.57152	down
ko04075	Plant hormone signal transduction	two-component response regulator ARR-A family	TRINITY_DN43335_c0_g1	K14492	2.17208	up
ko04075	Plant hormone signal transduction	two-component response regulator ARR-A family	TRINITY_DN59929_c1_g4	K14492	-2.01083	down
ko04075	Plant hormone signal transduction	gibberellin receptor GID1	TRINITY_DN47640_c0_g1	K14493	-1.96956	down
ko04075	Plant hormone signal transduction	gibberellin receptor GID1	TRINITY_DN48414_c1_g2	K14493	-1.07523	down
ko04075	Plant hormone signal transduction	gibberellin receptor GID1	TRINITY_DN54359_c2_g1	K14493	-1.72801	down
ko04075	Plant hormone signal transduction	DELLA protein	TRINITY_DN48478_c0_g1	K14494	-2.75861	down
ko04075	Plant hormone signal transduction	DELLA protein	TRINITY_DN53926_c0_g1	K14494	-1.41628	down
ko04075	Plant hormone signal transduction	phytochrome-interacting factor 4	TRINITY_DN52661_c0_g1	K16189	-4.27104	down
ko04075	Plant hormone signal transduction	abscisic acid receptor PYR/PYL family	TRINITY_DN42821_c0_g1	K14496	-2.72899	down
ko04075	Plant hormone signal transduction	protein phosphatase 2C	TRINITY_DN36139_c0_g1	K14497	3.6421	up
ko04075	Plant hormone signal transduction	protein phosphatase 2C	TRINITY_DN60539_c0_g2	K14497	-1.41835	down
ko04075	Plant hormone signal transduction	serine/threonine-protein kinase SRK2	TRINITY_DN32700_c0_g1	K14498	5.51789	up
ko04075	Plant hormone signal transduction	serine/threonine-protein kinase SRK2	TRINITY_DN36354_c0_g1	K14498	3.47091	up
ko04075	Plant hormone signal transduction	serine/threonine-protein kinase SRK2	TRINITY_DN36354_c0_g2	K14498	3.50022	up
ko04075	Plant hormone signal transduction	serine/threonine-protein kinase SRK2	TRINITY_DN36582_c0_g3	K14498	3.83311	up
ko04075	Plant hormone signal transduction	serine/threonine-protein kinase SRK2	TRINITY_DN365_c0_g1	K14498	4.66427	up
ko04075	Plant hormone signal transduction	serine/threonine-protein kinase SRK2	TRINITY_DN36633_c0_g1	K14498	4.18318	up
ko04075	Plant hormone signal transduction	serine/threonine-protein kinase SRK2	TRINITY_DN44821_c0_g2	K14498	3.48461	up
ko04075	Plant hormone signal transduction	serine/threonine-protein kinase CTR1	TRINITY_DN36039_c0_g1	K14510	3.92857	up
ko04075	Plant hormone signal transduction	serine/threonine-protein kinase CTR1	TRINITY_DN36759_c0_g4	K14510	3.52406	up
ko04075	Plant hormone signal transduction	serine/threonine-protein kinase CTR1	TRINITY_DN37013_c1_g2	K14510	2.91865	up
ko04075	Plant hormone signal transduction	serine/threonine-protein kinase CTR1	TRINITY_DN37056_c0_g1	K14510	3.97647	up
ko04075	Plant hormone signal transduction	serine/threonine-protein kinase CTR1	TRINITY_DN37281_c0_g2	K14510	5.53362	up
ko04075	Plant hormone signal transduction	serine/threonine-protein kinase CTR1	TRINITY_DN41112_c0_g6	K14510	5.75364	up
ko04075	Plant hormone signal transduction	serine/threonine-protein kinase CTR1	TRINITY_DN41902_c1_g3	K14510	3.61651	up
ko04075	Plant hormone signal transduction	serine/threonine-protein kinase CTR1	TRINITY_DN50410_c1_g8	K14510	3.72925	up
ko04075	Plant hormone signal transduction	serine/threonine-protein kinase CTR1	TRINITY_DN57650_c0_g7	K14510	3.77419	up
ko04075	Plant hormone signal transduction	serine/threonine-protein kinase CTR1	TRINITY_DN63142_c0_g1	K14510	3.51281	up
ko04075	Plant hormone signal transduction	serine/threonine-protein kinase CTR1	TRINITY_DN63976_c0_g1	K14510	5.7418	up
ko04075	Plant hormone signal transduction	serine/threonine-protein kinase CTR1	TRINITY_DN64240_c0_g1	K14510	3.80173	up
ko04075	Plant hormone signal transduction	mitogen-activated protein kinase 6	TRINITY_DN48292_c1_g1	K14512	3.54046	up
ko04075	Plant hormone signal transduction	mitogen-activated protein kinase 6	TRINITY_DN48546_c0_g2	K14512	6.31974	up
ko04075	Plant hormone signal transduction	mitogen-activated protein kinase 6	TRINITY_DN54361_c0_g4	K14512	3.91377	up
ko04075	Plant hormone signal transduction	ethylene-responsive transcription factor 1	TRINITY_DN34394_c0_g1	K14516	2.74183	up
ko04075	Plant hormone signal transduction	ethylene-responsive transcription factor 1	TRINITY_DN45758_c1_g4	K14516	3.25292	up
ko04075	Plant hormone signal transduction	brassinosteroid insensitive 1-associated receptor kinase 1	TRINITY_DN50065_c1_g1	K13416	-1.48132	down
ko04075	Plant hormone signal transduction	brassinosteroid insensitive 1-associated receptor kinase 1	TRINITY_DN55685_c1_g4	K13416	-1.76765	down
ko04075	Plant hormone signal transduction	protein brassinosteroid insensitive 1	TRINITY_DN41090_c3_g3	K13415	-2.30373	down
ko04075	Plant hormone signal transduction	protein brassinosteroid insensitive 1	TRINITY_DN48431_c0_g1	K13415	1.44624	up
ko04075	Plant hormone signal transduction	protein brassinosteroid insensitive 1	TRINITY_DN60300_c0_g1	K13415	2.67592	up
ko04075	Plant hormone signal transduction	brassinosteroid resistant 1/2	TRINITY_DN38994_c0_g1	K14503	-2.17454	down
ko04075	Plant hormone signal transduction	brassinosteroid resistant 1/2	TRINITY_DN45305_c0_g1	K14503	-1.60667	down
ko04075	Plant hormone signal transduction	xyloglucan:xyloglucosyl transferase TCH4	TRINITY_DN56332_c2_g1	K14504	2.71628	up
ko04075	Plant hormone signal transduction	cyclin D3	TRINITY_DN49717_c1_g3	K14505	-2.73835	down
ko04075	Plant hormone signal transduction	jasmonate ZIM domain-containing protein	TRINITY_DN54490_c0_g1	K13464	2.17118	up
ko04075	Plant hormone signal transduction	transcription factor MYC2	TRINITY_DN50779_c2_g1	K13422	-1.99333	down
ko04075	Plant hormone signal transduction	transcription factor MYC2	TRINITY_DN53877_c0_g1	K13422	2.49536	up
ko04075	Plant hormone signal transduction	pathogenesis-related protein 1	TRINITY_DN38343_c2_g1	K13449	2.93895	up
ko04075	Plant hormone signal transduction	pathogenesis-related protein 1	TRINITY_DN41154_c2_g3	K13449	2.44767	up
ko04075	Plant hormone signal transduction	pathogenesis-related protein 1	TRINITY_DN52956_c0_g1	K13449	2.09788	up
ko04075	Plant hormone signal transduction	pathogenesis-related protein 1	TRINITY_DN52956_c0_g2	K13449	3.18182	up
ko04075	Plant hormone signal transduction	transcription factor TGA	TRINITY_DN37463_c0_g1	K14431	3.67722	up
ko04626	Plant-pathogen interaction	calmodulin	TRINITY_DN38263_c0_g2	K02183	5.74932	up
ko04626	Plant-pathogen interaction	calmodulin	TRINITY_DN38569_c0_g1	K02183	-1.67541	down
ko04626	Plant-pathogen interaction	calmodulin	TRINITY_DN47064_c0_g10	K02183	3.79787	up
ko04626	Plant-pathogen interaction	calmodulin	TRINITY_DN47064_c0_g7	K02183	-1.27284	down
ko04626	Plant-pathogen interaction	calmodulin	TRINITY_DN51969_c1_g2	K02183	-1.18573	down
ko04626	Plant-pathogen interaction	calmodulin	TRINITY_DN5331_c0_g1	K02183	-7.33061	down
ko04626	Plant-pathogen interaction	cyclic nucleotide gated channel, plant	TRINITY_DN55561_c0_g1	K05391	-1.9518	down
ko04626	Plant-pathogen interaction	calcium-dependent protein kinase	TRINITY_DN30954_c0_g1	K13412	5.32462	up
ko04626	Plant-pathogen interaction	calcium-dependent protein kinase	TRINITY_DN31777_c0_g1	K13412	3.53141	up
ko04626	Plant-pathogen interaction	calcium-dependent protein kinase	TRINITY_DN37591_c0_g5	K13412	4.27431	up
ko04626	Plant-pathogen interaction	calcium-dependent protein kinase	TRINITY_DN44308_c0_g1	K13412	3.70091	up
ko04626	Plant-pathogen interaction	calcium-dependent protein kinase	TRINITY_DN44453_c0_g6	K13412	4.43423	up
ko04626	Plant-pathogen interaction	calcium-dependent protein kinase	TRINITY_DN53563_c0_g1	K13412	-1.48581	down
ko04626	Plant-pathogen interaction	calcium-dependent protein kinase	TRINITY_DN58597_c0_g5	K13412	4.23843	up
ko04626	Plant-pathogen interaction	calcium-dependent protein kinase	TRINITY_DN62859_c0_g1	K13412	5.13969	up
ko04626	Plant-pathogen interaction	calcium-dependent protein kinase	TRINITY_DN64058_c0_g1	K13412	3.83366	up
ko04626	Plant-pathogen interaction	respiratory burst oxidase	TRINITY_DN40181_c1_g3	K13447	-1.98737	down
ko04626	Plant-pathogen interaction	respiratory burst oxidase	TRINITY_DN50414_c0_g1	K13447	3.90475	up
ko04626	Plant-pathogen interaction	respiratory burst oxidase	TRINITY_DN56801_c2_g1	K13447	-1.20164	down
ko04626	Plant-pathogen interaction	calcium-binding protein CML	TRINITY_DN31373_c0_g1	K13448	3.40449	up
ko04626	Plant-pathogen interaction	calcium-binding protein CML	TRINITY_DN33753_c0_g1	K13448	2.79608	up
ko04626	Plant-pathogen interaction	calcium-binding protein CML	TRINITY_DN34775_c0_g1	K13448	-2.14338	down
ko04626	Plant-pathogen interaction	calcium-binding protein CML	TRINITY_DN35910_c0_g3	K13448	-2.13225	down
ko04626	Plant-pathogen interaction	calcium-binding protein CML	TRINITY_DN37476_c0_g1	K13448	2.29688	up
ko04626	Plant-pathogen interaction	calcium-binding protein CML	TRINITY_DN41622_c2_g2	K13448	1.81371	up
ko04626	Plant-pathogen interaction	calcium-binding protein CML	TRINITY_DN41622_c3_g1	K13448	1.16436	up
ko04626	Plant-pathogen interaction	calcium-binding protein CML	TRINITY_DN45210_c4_g1	K13448	2.55248	up
ko04626	Plant-pathogen interaction	calcium-binding protein CML	TRINITY_DN53694_c1_g1	K13448	2.15315	up
ko04626	Plant-pathogen interaction	calcium-binding protein CML	TRINITY_DN58347_c0_g3	K13448	1.29858	up
ko04626	Plant-pathogen interaction	molecular chaperone HtpG	TRINITY_DN40736_c1_g1	K04079	-1.11796	down
ko04626	Plant-pathogen interaction	molecular chaperone HtpG	TRINITY_DN48816_c0_g3	K04079	3.43309	up
ko04626	Plant-pathogen interaction	molecular chaperone HtpG	TRINITY_DN60906_c3_g2	K04079	3.72419	up
ko04626	Plant-pathogen interaction	suppressor of G2 allele of SKP1	TRINITY_DN46731_c0_g4	K12795	3.54722	up
ko04626	Plant-pathogen interaction	brassinosteroid insensitive 1-associated receptor kinase 1	TRINITY_DN50065_c1_g1	K13416	-1.48132	down
ko04626	Plant-pathogen interaction	brassinosteroid insensitive 1-associated receptor kinase 1	TRINITY_DN55685_c1_g4	K13416	-1.76765	down
ko04626	Plant-pathogen interaction	LRR receptor-like serine/threonine-protein kinase FLS2	TRINITY_DN37895_c0_g1	K13420	4.21902	up
ko04626	Plant-pathogen interaction	LRR receptor-like serine/threonine-protein kinase FLS2	TRINITY_DN47813_c1_g1	K13420	-2.35463	down
ko04626	Plant-pathogen interaction	LRR receptor-like serine/threonine-protein kinase FLS2	TRINITY_DN53425_c1_g1	K13420	1.45067	up
ko04626	Plant-pathogen interaction	LRR receptor-like serine/threonine-protein kinase FLS2	TRINITY_DN61591_c1_g2	K13420	1.31648	up
ko04626	Plant-pathogen interaction	LRR receptor-like serine/threonine-protein kinase FLS2	TRINITY_DN62181_c1_g1	K13420	1.14133	up
ko04626	Plant-pathogen interaction	WRKY transcription factor 22	TRINITY_DN48289_c0_g1	K13425	1.62598	up
ko04626	Plant-pathogen interaction	chitin elicitor receptor kinase 1	TRINITY_DN50882_c1_g1	K13429	1.50586	up
ko04626	Plant-pathogen interaction	serine/threonine-protein kinase PBS1	TRINITY_DN36081_c0_g3	K13430	3.57253	up
ko04626	Plant-pathogen interaction	serine/threonine-protein kinase PBS1	TRINITY_DN45082_c1_g2	K13430	-1.28331	down
ko04626	Plant-pathogen interaction	serine/threonine-protein kinase PBS1	TRINITY_DN48598_c0_g3	K13430	-1.86277	down
ko04626	Plant-pathogen interaction	serine/threonine-protein kinase PBS1	TRINITY_DN60841_c0_g3	K13430	-1.94888	down
ko04626	Plant-pathogen interaction	pathogenesis-related genes transcriptional activator PTI6	TRINITY_DN35160_c0_g1	K13434	-2.54786	down
ko04626	Plant-pathogen interaction	pathogenesis-related genes transcriptional activator PTI6	TRINITY_DN45889_c0_g1	K13434	1.1746	up
ko04626	Plant-pathogen interaction	pto-interacting protein 1	TRINITY_DN57747_c0_g1	K13436	-1.2981	down
ko04626	Plant-pathogen interaction	pto-interacting protein 1	TRINITY_DN59276_c0_g1	K13436	-1.56857	down
ko04626	Plant-pathogen interaction	pathogenesis-related protein 1	TRINITY_DN38343_c2_g1	K13449	2.93895	up
ko04626	Plant-pathogen interaction	pathogenesis-related protein 1	TRINITY_DN41154_c2_g3	K13449	2.44767	up
ko04626	Plant-pathogen interaction	pathogenesis-related protein 1	TRINITY_DN52956_c0_g1	K13449	2.09788	up
ko04626	Plant-pathogen interaction	pathogenesis-related protein 1	TRINITY_DN52956_c0_g2	K13449	3.18182	up
ko04626	Plant-pathogen interaction	disease resistance protein RPM1	TRINITY_DN47666_c2_g1	K13457	1.76701	up
ko04626	Plant-pathogen interaction	disease resistance protein RPM1	TRINITY_DN55634_c1_g2	K13457	1.97342	up
ko04626	Plant-pathogen interaction	disease resistance protein RPM1	TRINITY_DN57815_c0_g1	K13457	-1.62875	down
ko04626	Plant-pathogen interaction	disease resistance protein RPM1	TRINITY_DN62278_c1_g1	K13457	1.54905	up
ko04626	Plant-pathogen interaction	disease resistance protein RPS2	TRINITY_DN42122_c0_g1	K13459	-1.36358	down
ko04626	Plant-pathogen interaction	disease resistance protein RPS2	TRINITY_DN62389_c4_g2	K13459	-1.6586	down
ko04626	Plant-pathogen interaction	EIX receptor 1/2	TRINITY_DN46991_c4_g1	K13466	4.18737	up
ko04626	Plant-pathogen interaction	WRKY transcription factor 1	TRINITY_DN52457_c0_g1	K18834	3.23797	up
ko04626	Plant-pathogen interaction	WRKY transcription factor 1	TRINITY_DN52457_c0_g2	K18834	1.78267	up
ko04626	Plant-pathogen interaction	WRKY transcription factor 1	TRINITY_DN57264_c0_g1	K18834	1.60318	up
ko04626	Plant-pathogen interaction	WRKY transcription factor 2	TRINITY_DN54802_c2_g1	K18835	2.45448	up
ko04626	Plant-pathogen interaction	WRKY transcription factor 2	TRINITY_DN55902_c4_g1	K18835	2.80942	up
ko04626	Plant-pathogen interaction	WRKY transcription factor 2	TRINITY_DN55902_c4_g2	K18835	2.89871	up
ko04626	Plant-pathogen interaction	WRKY transcription factor 2	TRINITY_DN60274_c0_g1	K18835	1.53858	up
ko04626	Plant-pathogen interaction	WRKY transcription factor 2	TRINITY_DN60274_c0_g3	K18835	2.07828	up
ko04626	Plant-pathogen interaction	enhanced disease susceptibility 1 protein	TRINITY_DN40676_c0_g1	K18875	-3.66807	down
ko04016	MAPK signaling pathway - plant	nucleoside-diphosphate kinase	TRINITY_DN39282_c1_g1	K00940	-1.47263	down
ko04016	MAPK signaling pathway - plant	calmodulin	TRINITY_DN33849_c0_g1	K02183	-1.87984	down
ko04016	MAPK signaling pathway - plant	calmodulin	TRINITY_DN36761_c0_g1	K02183	-2.33118	down
ko04016	MAPK signaling pathway - plant	calmodulin	TRINITY_DN38263_c0_g2	K02183	5.74932	up
ko04016	MAPK signaling pathway - plant	calmodulin	TRINITY_DN38569_c0_g1	K02183	-1.67541	down
ko04016	MAPK signaling pathway - plant	calmodulin	TRINITY_DN42931_c0_g2	K02183	-1.14552	down
ko04016	MAPK signaling pathway - plant	calmodulin	TRINITY_DN44708_c0_g1	K02183	-2.03804	down
ko04016	MAPK signaling pathway - plant	calmodulin	TRINITY_DN47064_c0_g10	K02183	3.79787	up
ko04016	MAPK signaling pathway - plant	calmodulin	TRINITY_DN47064_c0_g7	K02183	-1.27284	down
ko04016	MAPK signaling pathway - plant	calmodulin	TRINITY_DN48370_c1_g1	K02183	-4.2539	down
ko04016	MAPK signaling pathway - plant	calmodulin	TRINITY_DN51969_c1_g2	K02183	-1.18573	down
ko04016	MAPK signaling pathway - plant	calmodulin	TRINITY_DN5331_c0_g1	K02183	-7.33061	down
ko04016	MAPK signaling pathway - plant	catalase	TRINITY_DN34170_c0_g2	K03781	3.90721	up
ko04016	MAPK signaling pathway - plant	catalase	TRINITY_DN34170_c0_g3	K03781	6.09431	up
ko04016	MAPK signaling pathway - plant	catalase	TRINITY_DN57651_c0_g5	K03781	7.91405	up
ko04016	MAPK signaling pathway - plant	brassinosteroid insensitive 1-associated receptor kinase 1	TRINITY_DN50065_c1_g1	K13416	-1.48132	down
ko04016	MAPK signaling pathway - plant	brassinosteroid insensitive 1-associated receptor kinase 1	TRINITY_DN55685_c1_g4	K13416	-1.76765	down
ko04016	MAPK signaling pathway - plant	LRR receptor-like serine/threonine-protein kinase FLS2	TRINITY_DN37895_c0_g1	K13420	4.21902	up
ko04016	MAPK signaling pathway - plant	LRR receptor-like serine/threonine-protein kinase FLS2	TRINITY_DN47813_c1_g1	K13420	-2.35463	down
ko04016	MAPK signaling pathway - plant	LRR receptor-like serine/threonine-protein kinase FLS2	TRINITY_DN53425_c1_g1	K13420	1.45067	up
ko04016	MAPK signaling pathway - plant	LRR receptor-like serine/threonine-protein kinase FLS2	TRINITY_DN61591_c1_g2	K13420	1.31648	up
ko04016	MAPK signaling pathway - plant	LRR receptor-like serine/threonine-protein kinase FLS2	TRINITY_DN62181_c1_g1	K13420	1.14133	up
ko04016	MAPK signaling pathway - plant	transcription factor MYC2	TRINITY_DN50779_c2_g1	K13422	-1.99333	down
ko04016	MAPK signaling pathway - plant	transcription factor MYC2	TRINITY_DN53877_c0_g1	K13422	2.49536	up
ko04016	MAPK signaling pathway - plant	WRKY transcription factor 22	TRINITY_DN48289_c0_g1	K13425	1.62598	up
ko04016	MAPK signaling pathway - plant	respiratory burst oxidase	TRINITY_DN40181_c1_g3	K13447	-1.98737	down
ko04016	MAPK signaling pathway - plant	respiratory burst oxidase	TRINITY_DN50414_c0_g1	K13447	3.90475	up
ko04016	MAPK signaling pathway - plant	respiratory burst oxidase	TRINITY_DN56801_c2_g1	K13447	-1.20164	down
ko04016	MAPK signaling pathway - plant	pathogenesis-related protein 1	TRINITY_DN38343_c2_g1	K13449	2.93895	up
ko04016	MAPK signaling pathway - plant	pathogenesis-related protein 1	TRINITY_DN41154_c2_g3	K13449	2.44767	up
ko04016	MAPK signaling pathway - plant	pathogenesis-related protein 1	TRINITY_DN52956_c0_g1	K13449	2.09788	up
ko04016	MAPK signaling pathway - plant	pathogenesis-related protein 1	TRINITY_DN52956_c0_g2	K13449	3.18182	up
ko04016	MAPK signaling pathway - plant	abscisic acid receptor PYR/PYL family	TRINITY_DN42821_c0_g1	K14496	-2.72899	down
ko04016	MAPK signaling pathway - plant	protein phosphatase 2C	TRINITY_DN36139_c0_g1	K14497	3.6421	up
ko04016	MAPK signaling pathway - plant	protein phosphatase 2C	TRINITY_DN60539_c0_g2	K14497	-1.41835	down
ko04016	MAPK signaling pathway - plant	serine/threonine-protein kinase SRK2	TRINITY_DN32700_c0_g1	K14498	5.51789	up
ko04016	MAPK signaling pathway - plant	serine/threonine-protein kinase SRK2	TRINITY_DN36354_c0_g1	K14498	3.47091	up
ko04016	MAPK signaling pathway - plant	serine/threonine-protein kinase SRK2	TRINITY_DN36354_c0_g2	K14498	3.50022	up
ko04016	MAPK signaling pathway - plant	serine/threonine-protein kinase SRK2	TRINITY_DN36582_c0_g3	K14498	3.83311	up
ko04016	MAPK signaling pathway - plant	serine/threonine-protein kinase SRK2	TRINITY_DN365_c0_g1	K14498	4.66427	up
ko04016	MAPK signaling pathway - plant	serine/threonine-protein kinase SRK2	TRINITY_DN36633_c0_g1	K14498	4.18318	up
ko04016	MAPK signaling pathway - plant	serine/threonine-protein kinase SRK2	TRINITY_DN44821_c0_g2	K14498	3.48461	up
ko04016	MAPK signaling pathway - plant	serine/threonine-protein kinase CTR1	TRINITY_DN36039_c0_g1	K14510	3.92857	up
ko04016	MAPK signaling pathway - plant	serine/threonine-protein kinase CTR1	TRINITY_DN36759_c0_g4	K14510	3.52406	up
ko04016	MAPK signaling pathway - plant	serine/threonine-protein kinase CTR1	TRINITY_DN37013_c1_g2	K14510	2.91865	up
ko04016	MAPK signaling pathway - plant	serine/threonine-protein kinase CTR1	TRINITY_DN37056_c0_g1	K14510	3.97647	up
ko04016	MAPK signaling pathway - plant	serine/threonine-protein kinase CTR1	TRINITY_DN37281_c0_g2	K14510	5.53362	up
ko04016	MAPK signaling pathway - plant	serine/threonine-protein kinase CTR1	TRINITY_DN41112_c0_g6	K14510	5.75364	up
ko04016	MAPK signaling pathway - plant	serine/threonine-protein kinase CTR1	TRINITY_DN41902_c1_g3	K14510	3.61651	up
ko04016	MAPK signaling pathway - plant	serine/threonine-protein kinase CTR1	TRINITY_DN50410_c1_g8	K14510	3.72925	up
ko04016	MAPK signaling pathway - plant	serine/threonine-protein kinase CTR1	TRINITY_DN57650_c0_g7	K14510	3.77419	up
ko04016	MAPK signaling pathway - plant	serine/threonine-protein kinase CTR1	TRINITY_DN63142_c0_g1	K14510	3.51281	up
ko04016	MAPK signaling pathway - plant	serine/threonine-protein kinase CTR1	TRINITY_DN63976_c0_g1	K14510	5.7418	up
ko04016	MAPK signaling pathway - plant	serine/threonine-protein kinase CTR1	TRINITY_DN64240_c0_g1	K14510	3.80173	up
ko04016	MAPK signaling pathway - plant	mitogen-activated protein kinase 6	TRINITY_DN48292_c1_g1	K14512	3.54046	up
ko04016	MAPK signaling pathway - plant	mitogen-activated protein kinase 6	TRINITY_DN48546_c0_g2	K14512	6.31974	up
ko04016	MAPK signaling pathway - plant	mitogen-activated protein kinase 6	TRINITY_DN54361_c0_g4	K14512	3.91377	up
ko04016	MAPK signaling pathway - plant	ethylene-responsive transcription factor 1	TRINITY_DN34394_c0_g1	K14516	2.74183	up
ko04016	MAPK signaling pathway - plant	ethylene-responsive transcription factor 1	TRINITY_DN45758_c1_g4	K14516	3.25292	up
ko04016	MAPK signaling pathway - plant	P-type Cu+ transporter	TRINITY_DN38746_c0_g1	K17686	4.40045	up
ko04016	MAPK signaling pathway - plant	P-type Cu+ transporter	TRINITY_DN53659_c0_g1	K17686	4.26143	up
ko04016	MAPK signaling pathway - plant	mitogen-activated protein kinase 1/2	TRINITY_DN30857_c1_g4	K20535	4.49456	up
ko04016	MAPK signaling pathway - plant	mitogen-activated protein kinase 1/2	TRINITY_DN39538_c0_g4	K20535	3.45798	up
ko04016	MAPK signaling pathway - plant	mitogen-activated protein kinase 1/2	TRINITY_DN55003_c1_g1	K20535	4.03399	up
ko04016	MAPK signaling pathway - plant	mitogen-activated protein kinase 3	TRINITY_DN40875_c0_g1	K20536	3.95039	up
ko04016	MAPK signaling pathway - plant	mitogen-activated protein kinase 3	TRINITY_DN40940_c0_g6	K20536	4.10414	up
ko04016	MAPK signaling pathway - plant	basic endochitinase B	TRINITY_DN27456_c0_g1	K20547	8.74119	up
ko04016	MAPK signaling pathway - plant	basic endochitinase B	TRINITY_DN27456_c0_g3	K20547	4.91468	up
ko04016	MAPK signaling pathway - plant	basic endochitinase B	TRINITY_DN52787_c0_g1	K20547	3.54117	up
ko04016	MAPK signaling pathway - plant	mitogen-activated protein kinase kinase kinase ANP1	TRINITY_DN36008_c0_g1	K20606	3.78733	up
ko04016	MAPK signaling pathway - plant	mitogen-activated protein kinase kinase kinase ANP1	TRINITY_DN44391_c0_g1	K20606	3.722	up
ko04016	MAPK signaling pathway - plant	mitogen-activated protein kinase kinase kinase ANP1	TRINITY_DN45833_c3_g7	K20606	3.79413	up
ko04016	MAPK signaling pathway - plant	mitogen-activated protein kinase kinase 3	TRINITY_DN37964_c0_g2	K20607	3.61142	up
ko04016	MAPK signaling pathway - plant	mitogen-activated protein kinase kinase 3	TRINITY_DN48806_c1_g8	K20607	5.32253	up
ko04016	MAPK signaling pathway - plant	mitogen-activated protein kinase kinase kinase 17/18	TRINITY_DN51936_c0_g3	K20716	1.65808	up
ko04016	MAPK signaling pathway - plant	LRR receptor-like serine/threonine-protein kinase ERECTA	TRINITY_DN38708_c1_g1	K20718	-1.65282	down
ko04016	MAPK signaling pathway - plant	LRR receptor-like serine/threonine-protein kinase ERECTA	TRINITY_DN38857_c0_g1	K20718	-2.13588	down
ko04016	MAPK signaling pathway - plant	LRR receptor-like serine/threonine-protein kinase ERECTA	TRINITY_DN41316_c2_g3	K20718	1.54292	up
ko04016	MAPK signaling pathway - plant	LRR receptor-like serine/threonine-protein kinase ERECTA	TRINITY_DN41728_c1_g1	K20718	-1.64645	down
ko04016	MAPK signaling pathway - plant	LRR receptor-like serine/threonine-protein kinase ERECTA	TRINITY_DN47821_c0_g1	K20718	5.00381	up
ko04016	MAPK signaling pathway - plant	LRR receptor-like serine/threonine-protein kinase ERECTA	TRINITY_DN61325_c1_g1	K20718	-1.89065	down
ko04016	MAPK signaling pathway - plant	transmembrane protein 222	TRINITY_DN42488_c0_g4	K20726	3.83312	up
ko04016	MAPK signaling pathway - plant	defensin-like protein 16	TRINITY_DN38763_c1_g3	K20727	3.77256	up
ko04016	MAPK signaling pathway - plant	defensin-like protein 16	TRINITY_DN38774_c0_g1	K20727	3.98838	up
ko04016	MAPK signaling pathway - plant	defensin-like protein 16	TRINITY_DN38774_c0_g4	K20727	-2.21016	down
ko04016	MAPK signaling pathway - plant	1-aminocyclopropane-1-carboxylate synthase 1/2/6	TRINITY_DN46534_c3_g2	K20772	2.15402	up
ko00940	Phenylpropanoid biosynthesis	cinnamyl-alcohol dehydrogenase	TRINITY_DN27455_c1_g3	K00083	3.93945	up
ko00940	Phenylpropanoid biosynthesis	cinnamyl-alcohol dehydrogenase	TRINITY_DN40686_c0_g2	K00083	-2.16911	down
ko00940	Phenylpropanoid biosynthesis	cinnamyl-alcohol dehydrogenase	TRINITY_DN46190_c2_g2	K00083	-2.67316	down
ko00940	Phenylpropanoid biosynthesis	peroxidase	TRINITY_DN32245_c0_g1	K00430	-2.58621	down
ko00940	Phenylpropanoid biosynthesis	peroxidase	TRINITY_DN35558_c0_g1	K00430	-1.58782	down
ko00940	Phenylpropanoid biosynthesis	peroxidase	TRINITY_DN37681_c0_g1	K00430	-2.9489	down
ko00940	Phenylpropanoid biosynthesis	peroxidase	TRINITY_DN41658_c0_g1	K00430	-1.94125	down
ko00940	Phenylpropanoid biosynthesis	peroxidase	TRINITY_DN41721_c5_g1	K00430	-1.69961	down
ko00940	Phenylpropanoid biosynthesis	peroxidase	TRINITY_DN43544_c1_g1	K00430	2.67443	up
ko00940	Phenylpropanoid biosynthesis	peroxidase	TRINITY_DN43544_c1_g2	K00430	2.90346	up
ko00940	Phenylpropanoid biosynthesis	peroxidase	TRINITY_DN46290_c0_g1	K00430	7.41442	up
ko00940	Phenylpropanoid biosynthesis	peroxidase	TRINITY_DN47044_c0_g1	K00430	1.90489	up
ko00940	Phenylpropanoid biosynthesis	peroxidase	TRINITY_DN47044_c0_g2	K00430	7.41186	up
ko00940	Phenylpropanoid biosynthesis	peroxidase	TRINITY_DN49200_c0_g2	K00430	2.1271	up
ko00940	Phenylpropanoid biosynthesis	peroxidase	TRINITY_DN49200_c0_g3	K00430	1.91459	up
ko00940	Phenylpropanoid biosynthesis	peroxidase	TRINITY_DN52852_c1_g3	K00430	2.95955	up
ko00940	Phenylpropanoid biosynthesis	peroxidase	TRINITY_DN53152_c0_g1	K00430	3.90997	up
ko00940	Phenylpropanoid biosynthesis	peroxidase	TRINITY_DN53152_c0_g2	K00430	6.02184	up
ko00940	Phenylpropanoid biosynthesis	peroxidase	TRINITY_DN53152_c0_g3	K00430	7.10521	up
ko00940	Phenylpropanoid biosynthesis	peroxidase	TRINITY_DN53490_c0_g1	K00430	-3.28198	down
ko00940	Phenylpropanoid biosynthesis	peroxidase	TRINITY_DN53490_c0_g3	K00430	-3.50003	down
ko00940	Phenylpropanoid biosynthesis	peroxidase	TRINITY_DN54706_c0_g1	K00430	7.16026	up
ko00940	Phenylpropanoid biosynthesis	peroxidase	TRINITY_DN57818_c0_g3	K00430	2.60807	up
ko00940	Phenylpropanoid biosynthesis	peroxidase	TRINITY_DN57818_c0_g8	K00430	3.10207	up
ko00940	Phenylpropanoid biosynthesis	trans-cinnamate 4-monooxygenase	TRINITY_DN39626_c0_g1	K00487	-1.47065	down
ko00940	Phenylpropanoid biosynthesis	trans-cinnamate 4-monooxygenase	TRINITY_DN45281_c1_g3	K00487	-1.67102	down
ko00940	Phenylpropanoid biosynthesis	caffeoyl-CoA O-methyltransferase	TRINITY_DN40320_c0_g1	K00588	4.29568	up
ko00940	Phenylpropanoid biosynthesis	beta-glucosidase	TRINITY_DN40682_c4_g1	K01188	-1.58649	down
ko00940	Phenylpropanoid biosynthesis	beta-glucosidase	TRINITY_DN43334_c1_g1	K01188	3.37971	up
ko00940	Phenylpropanoid biosynthesis	beta-glucosidase	TRINITY_DN43334_c1_g3	K01188	6.89841	up
ko00940	Phenylpropanoid biosynthesis	beta-glucosidase	TRINITY_DN43523_c2_g2	K01188	-2.24708	down
ko00940	Phenylpropanoid biosynthesis	beta-glucosidase	TRINITY_DN46179_c7_g1	K01188	4.1526	up
ko00940	Phenylpropanoid biosynthesis	beta-glucosidase	TRINITY_DN52952_c0_g1	K01188	3.38465	up
ko00940	Phenylpropanoid biosynthesis	beta-glucosidase	TRINITY_DN54254_c2_g1	K01188	1.28579	up
ko00940	Phenylpropanoid biosynthesis	beta-glucosidase	TRINITY_DN55921_c3_g2	K01188	2.36742	up
ko00940	Phenylpropanoid biosynthesis	beta-glucosidase	TRINITY_DN58965_c0_g1	K01188	-1.74321	down
ko00940	Phenylpropanoid biosynthesis	beta-glucosidase	TRINITY_DN58972_c1_g2	K01188	3.76616	up
ko00940	Phenylpropanoid biosynthesis	beta-glucosidase	TRINITY_DN59272_c0_g1	K01188	4.45465	up
ko00940	Phenylpropanoid biosynthesis	beta-glucosidase	TRINITY_DN60473_c1_g2	K01188	-1.56292	down
ko00940	Phenylpropanoid biosynthesis	beta-glucosidase	TRINITY_DN61573_c0_g2	K01188	-1.79975	down
ko00940	Phenylpropanoid biosynthesis	beta-glucosidase	TRINITY_DN62001_c1_g1	K01188	3.0641	up
ko00940	Phenylpropanoid biosynthesis	beta-glucosidase	TRINITY_DN62001_c2_g2	K01188	3.60923	up
ko00940	Phenylpropanoid biosynthesis	beta-glucosidase	TRINITY_DN62001_c2_g3	K01188	2.78729	up
ko00940	Phenylpropanoid biosynthesis	4-coumarate-CoA ligase	TRINITY_DN37470_c1_g3	K01904	3.55154	up
ko00940	Phenylpropanoid biosynthesis	4-coumarate-CoA ligase	TRINITY_DN41208_c0_g5	K01904	4.004	up
ko00940	Phenylpropanoid biosynthesis	4-coumarate-CoA ligase	TRINITY_DN48513_c0_g6	K01904	3.93927	up
ko00940	Phenylpropanoid biosynthesis	4-coumarate-CoA ligase	TRINITY_DN51402_c1_g1	K01904	-1.60268	down
ko00940	Phenylpropanoid biosynthesis	beta-glucosidase	TRINITY_DN48926_c0_g1	K05349	-1.53487	down
ko00940	Phenylpropanoid biosynthesis	beta-glucosidase	TRINITY_DN39006_c2_g1	K05350	1.43346	up
ko00940	Phenylpropanoid biosynthesis	beta-glucosidase	TRINITY_DN46252_c0_g1	K05350	-1.83121	down
ko00940	Phenylpropanoid biosynthesis	beta-glucosidase	TRINITY_DN46252_c0_g2	K05350	-2.12922	down
ko00940	Phenylpropanoid biosynthesis	beta-glucosidase	TRINITY_DN57974_c0_g1	K05350	5.31251	up
ko00940	Phenylpropanoid biosynthesis	beta-glucosidase	TRINITY_DN62001_c2_g4	K05350	2.83965	up
ko00940	Phenylpropanoid biosynthesis	feruloyl-CoA 7-hydroxylase	TRINITY_DN37285_c0_g1	K06892	4.58516	up
ko00940	Phenylpropanoid biosynthesis	feruloyl-CoA 7-hydroxylase	TRINITY_DN42213_c0_g1	K06892	2.35858	up
ko00940	Phenylpropanoid biosynthesis	feruloyl-CoA 7-hydroxylase	TRINITY_DN44991_c2_g2	K06892	-1.14254	down
ko00940	Phenylpropanoid biosynthesis	feruloyl-CoA 7-hydroxylase	TRINITY_DN57252_c0_g2	K06892	-1.71292	down
ko00940	Phenylpropanoid biosynthesis	cinnamoyl-CoA reductase	TRINITY_DN45222_c0_g3	K09753	-1.69706	down
ko00940	Phenylpropanoid biosynthesis	cinnamoyl-CoA reductase	TRINITY_DN51244_c0_g1	K09753	4.26512	up
ko00940	Phenylpropanoid biosynthesis	phenylalanine ammonia-lyase	TRINITY_DN41665_c2_g4	K10775	3.84707	up
ko00940	Phenylpropanoid biosynthesis	phenylalanine ammonia-lyase	TRINITY_DN41931_c1_g1	K10775	3.85116	up
ko00940	Phenylpropanoid biosynthesis	phenylalanine ammonia-lyase	TRINITY_DN41931_c1_g3	K10775	3.46361	up
ko00940	Phenylpropanoid biosynthesis	phenylalanine ammonia-lyase	TRINITY_DN49908_c0_g1	K10775	2.55095	up
ko00940	Phenylpropanoid biosynthesis	phenylalanine ammonia-lyase	TRINITY_DN58560_c0_g4	K10775	3.48816	up
ko00940	Phenylpropanoid biosynthesis	phenylalanine ammonia-lyase	TRINITY_DN60780_c0_g2	K10775	2.78551	up
ko00940	Phenylpropanoid biosynthesis	coniferyl-alcohol glucosyltransferase	TRINITY_DN50461_c0_g1	K12356	-2.83288	down
ko00940	Phenylpropanoid biosynthesis	coniferyl-alcohol glucosyltransferase	TRINITY_DN54047_c1_g1	K12356	2.90192	up
ko00940	Phenylpropanoid biosynthesis	shikimate O-hydroxycinnamoyltransferase	TRINITY_DN36231_c0_g1	K13065	3.4683	up
ko00940	Phenylpropanoid biosynthesis	shikimate O-hydroxycinnamoyltransferase	TRINITY_DN38950_c0_g5	K13065	2.9168	up
ko00940	Phenylpropanoid biosynthesis	shikimate O-hydroxycinnamoyltransferase	TRINITY_DN45925_c2_g1	K13065	-2.52444	down
ko00940	Phenylpropanoid biosynthesis	shikimate O-hydroxycinnamoyltransferase	TRINITY_DN47929_c0_g1	K13065	-2.48524	down
ko00940	Phenylpropanoid biosynthesis	shikimate O-hydroxycinnamoyltransferase	TRINITY_DN53013_c0_g1	K13065	2.03037	up
ko00940	Phenylpropanoid biosynthesis	shikimate O-hydroxycinnamoyltransferase	TRINITY_DN57134_c1_g1	K13065	1.91654	up
ko00940	Phenylpropanoid biosynthesis	shikimate O-hydroxycinnamoyltransferase	TRINITY_DN58469_c1_g2	K13065	-1.41446	down
ko00940	Phenylpropanoid biosynthesis	shikimate O-hydroxycinnamoyltransferase	TRINITY_DN59467_c0_g4	K13065	-1.31419	down
ko00940	Phenylpropanoid biosynthesis	shikimate O-hydroxycinnamoyltransferase	TRINITY_DN60898_c1_g1	K13065	-1.97723	down
ko00940	Phenylpropanoid biosynthesis	caffeic acid 3-O-methyltransferase / acetylserotonin O-methyltransferase	TRINITY_DN43936_c0_g2	K13066	2.70642	up
ko00940	Phenylpropanoid biosynthesis	caffeic acid 3-O-methyltransferase / acetylserotonin O-methyltransferase	TRINITY_DN44364_c0_g2	K13066	-2.68355	down
ko00940	Phenylpropanoid biosynthesis	caffeic acid 3-O-methyltransferase / acetylserotonin O-methyltransferase	TRINITY_DN46644_c3_g2	K13066	-3.64101	down
ko00940	Phenylpropanoid biosynthesis	caffeic acid 3-O-methyltransferase / acetylserotonin O-methyltransferase	TRINITY_DN46801_c1_g1	K13066	3.43552	up
ko00940	Phenylpropanoid biosynthesis	caffeic acid 3-O-methyltransferase / acetylserotonin O-methyltransferase	TRINITY_DN47081_c0_g1	K13066	2.68387	up
ko00940	Phenylpropanoid biosynthesis	caffeic acid 3-O-methyltransferase / acetylserotonin O-methyltransferase	TRINITY_DN59493_c1_g1	K13066	2.99448	up

## Sheet: S7-KEGG analysis of JT vs JH
Supplementary Table S7. KEGG enrichment analysis of DEGs in JT vs JH.
Pathway ID	PathwayDefinition	Enzyme	Gene_ID	KOEntry	log2FC	regulation
ko04075	Plant hormone signal transduction	auxin-responsive protein IAA	TRINITY_DN50674_c0_g2	K14484	-2.40736	down
ko04075	Plant hormone signal transduction	auxin-responsive protein IAA	TRINITY_DN53941_c0_g1	K14484	-2.57111	down
ko04075	Plant hormone signal transduction	transport inhibitor response 1	TRINITY_DN59106_c0_g3	K14485	-2.81484	down
ko04075	Plant hormone signal transduction	auxin responsive GH3 gene family	TRINITY_DN45656_c0_g1	K14487	2.38849	up
ko04075	Plant hormone signal transduction	auxin responsive GH3 gene family	TRINITY_DN45898_c3_g3	K14487	-1.60428	down
ko04075	Plant hormone signal transduction	SAUR family protein Pathway	TRINITY_DN35174_c0_g1	K14488	-1.65325	down
ko04075	Plant hormone signal transduction	SAUR family protein Pathway	TRINITY_DN43344_c0_g1	K14488	3.16431	up
ko04075	Plant hormone signal transduction	SAUR family protein Pathway	TRINITY_DN50266_c0_g2	K14488	-1.90203	down
ko04075	Plant hormone signal transduction	SAUR family protein Pathway	TRINITY_DN51366_c1_g1	K14488	-1.21773	down
ko04075	Plant hormone signal transduction	arabidopsis histidine kinase 2/3/4	TRINITY_DN53085_c0_g2	K14489	3.9287	up
ko04075	Plant hormone signal transduction	histidine-containing phosphotransfer peotein	TRINITY_DN53288_c1_g2	K14490	-1.60835	down
ko04075	Plant hormone signal transduction	two-component response regulator ARR-B family	TRINITY_DN45337_c1_g1	K14491	-1.59262	down
ko04075	Plant hormone signal transduction	two-component response regulator ARR-B family	TRINITY_DN45337_c1_g4	K14491	-1.89218	down
ko04075	Plant hormone signal transduction	two-component response regulator ARR-B family	TRINITY_DN53147_c1_g6	K14491	4.2939	up
ko04075	Plant hormone signal transduction	two-component response regulator ARR-A family	TRINITY_DN38487_c1_g1	K14492	-2.07563	down
ko04075	Plant hormone signal transduction	two-component response regulator ARR-A family	TRINITY_DN43335_c0_g1	K14492	1.96325	up
ko04075	Plant hormone signal transduction	two-component response regulator ARR-A family	TRINITY_DN59929_c1_g4	K14492	-2.54013	down
ko04075	Plant hormone signal transduction	DELLA protein	TRINITY_DN48478_c0_g1	K14494	-2.37301	down
ko04075	Plant hormone signal transduction	DELLA protein	TRINITY_DN53926_c0_g1	K14494	-1.40752	down
ko04075	Plant hormone signal transduction	phytochrome-interacting factor 4	TRINITY_DN52661_c0_g1	K16189	-3.5837	down
ko04075	Plant hormone signal transduction	abscisic acid receptor PYR/PYL family	TRINITY_DN42821_c0_g1	K14496	-3.1613	down
ko04075	Plant hormone signal transduction	serine/threonine-protein kinase SRK2	TRINITY_DN32700_c0_g1	K14498	5.28027	up
ko04075	Plant hormone signal transduction	serine/threonine-protein kinase SRK2	TRINITY_DN36354_c0_g1	K14498	3.91251	up
ko04075	Plant hormone signal transduction	serine/threonine-protein kinase SRK2	TRINITY_DN36354_c0_g2	K14498	3.69254	up
ko04075	Plant hormone signal transduction	serine/threonine-protein kinase SRK2	TRINITY_DN36582_c0_g3	K14498	4.13292	up
ko04075	Plant hormone signal transduction	serine/threonine-protein kinase SRK2	TRINITY_DN365_c0_g1	K14498	5.03437	up
ko04075	Plant hormone signal transduction	serine/threonine-protein kinase SRK2	TRINITY_DN36633_c0_g1	K14498	4.21556	up
ko04075	Plant hormone signal transduction	serine/threonine-protein kinase SRK2	TRINITY_DN44821_c0_g2	K14498	3.76088	up
ko04075	Plant hormone signal transduction	serine/threonine-protein kinase CTR1	TRINITY_DN36039_c0_g1	K14510	4.37625	up
ko04075	Plant hormone signal transduction	serine/threonine-protein kinase CTR1	TRINITY_DN36759_c0_g4	K14510	3.75161	up
ko04075	Plant hormone signal transduction	serine/threonine-protein kinase CTR1	TRINITY_DN37013_c1_g2	K14510	3.22379	up
ko04075	Plant hormone signal transduction	serine/threonine-protein kinase CTR1	TRINITY_DN37056_c0_g1	K14510	3.91009	up
ko04075	Plant hormone signal transduction	serine/threonine-protein kinase CTR1	TRINITY_DN37281_c0_g2	K14510	5.46223	up
ko04075	Plant hormone signal transduction	serine/threonine-protein kinase CTR1	TRINITY_DN41112_c0_g6	K14510	6.01584	up
ko04075	Plant hormone signal transduction	serine/threonine-protein kinase CTR1	TRINITY_DN41902_c1_g3	K14510	3.88273	up
ko04075	Plant hormone signal transduction	serine/threonine-protein kinase CTR1	TRINITY_DN50410_c1_g8	K14510	3.78967	up
ko04075	Plant hormone signal transduction	serine/threonine-protein kinase CTR1	TRINITY_DN57650_c0_g7	K14510	3.79287	up
ko04075	Plant hormone signal transduction	serine/threonine-protein kinase CTR1	TRINITY_DN63142_c0_g1	K14510	3.29565	up
ko04075	Plant hormone signal transduction	serine/threonine-protein kinase CTR1	TRINITY_DN63976_c0_g1	K14510	5.21507	up
ko04075	Plant hormone signal transduction	serine/threonine-protein kinase CTR1	TRINITY_DN64240_c0_g1	K14510	4.16193	up
ko04075	Plant hormone signal transduction	mitogen-activated protein kinase kinase 4/5	TRINITY_DN42506_c0_g1	K13413	1.42478	up
ko04075	Plant hormone signal transduction	mitogen-activated protein kinase 6	TRINITY_DN48292_c1_g1	K14512	3.86453	up
ko04075	Plant hormone signal transduction	mitogen-activated protein kinase 6	TRINITY_DN48546_c0_g2	K14512	6.41534	up
ko04075	Plant hormone signal transduction	mitogen-activated protein kinase 6	TRINITY_DN54361_c0_g4	K14512	4.28485	up
ko04075	Plant hormone signal transduction	ethylene-responsive transcription factor 1	TRINITY_DN34394_c0_g1	K14516	3.30415	up
ko04075	Plant hormone signal transduction	ethylene-responsive transcription factor 1	TRINITY_DN45758_c1_g4	K14516	3.75104	up
ko04075	Plant hormone signal transduction	brassinosteroid insensitive 1-associated receptor kinase 1	TRINITY_DN50065_c1_g1	K13416	-1.54926	down
ko04075	Plant hormone signal transduction	protein brassinosteroid insensitive 1	TRINITY_DN41090_c3_g3	K13415	-2.59218	down
ko04075	Plant hormone signal transduction	protein brassinosteroid insensitive 1	TRINITY_DN60300_c0_g1	K13415	2.70209	up
ko04075	Plant hormone signal transduction	xyloglucan:xyloglucosyl transferase TCH4	TRINITY_DN56332_c2_g1	K14504	2.70933	up
ko04075	Plant hormone signal transduction	cyclin D3	TRINITY_DN49717_c1_g3	K14505	-2.81273	down
ko04075	Plant hormone signal transduction	MYC2transcription factor MYC2	TRINITY_DN50779_c2_g1	K13422	-1.28889	down
ko04075	Plant hormone signal transduction	MYC2transcription factor MYC2	TRINITY_DN53877_c0_g1	K13422	2.21181	up
ko04075	Plant hormone signal transduction	MYC2transcription factor MYC2	TRINITY_DN55970_c0_g1	K13422	-1.93378	down
ko04075	Plant hormone signal transduction	pathogenesis-related protein 1	TRINITY_DN38343_c2_g1	K13449	3.17854	up
ko04075	Plant hormone signal transduction	pathogenesis-related protein 1	TRINITY_DN41154_c2_g3	K13449	2.41826	up
ko04075	Plant hormone signal transduction	pathogenesis-related protein 1	TRINITY_DN52956_c0_g1	K13449	2.24672	up
ko04075	Plant hormone signal transduction	pathogenesis-related protein 1	TRINITY_DN52956_c0_g2	K13449	3.11416	up
ko04075	Plant hormone signal transduction	transcription factor TGA	TRINITY_DN37463_c0_g1	K14431	3.52355	up
ko04075	Plant hormone signal transduction	transcription factor TGA	TRINITY_DN50416_c2_g2	K14431	1.99678	up
ko04626	Plant-pathogen interaction	calmodulin	TRINITY_DN36761_c1_g1	K02183	5.9753	up
ko04626	Plant-pathogen interaction	calmodulin	TRINITY_DN38263_c0_g2	K02183	5.64065	up
ko04626	Plant-pathogen interaction	calmodulin	TRINITY_DN38569_c0_g1	K02183	-1.67214	down
ko04626	Plant-pathogen interaction	calmodulin	TRINITY_DN47064_c0_g10	K02183	3.53807	up
ko04626	Plant-pathogen interaction	calmodulin	TRINITY_DN49737_c0_g2	K02183	-1.71525	down
ko04626	Plant-pathogen interaction	calmodulin	TRINITY_DN5331_c0_g1	K02183	-7.39659	down
ko04626	Plant-pathogen interaction	calmodulin	TRINITY_DN954_c0_g1	K02183	5.71183	up
ko04626	Plant-pathogen interaction	cyclic nucleotide gated channel, plant	TRINITY_DN55561_c0_g1	K05391	-2.40109	down
ko04626	Plant-pathogen interaction	calcium-dependent protein kinase	TRINITY_DN30954_c0_g1	K13412	5.50324	up
ko04626	Plant-pathogen interaction	calcium-dependent protein kinase	TRINITY_DN31777_c0_g1	K13412	3.7266	up
ko04626	Plant-pathogen interaction	calcium-dependent protein kinase	TRINITY_DN35620_c0_g1	K13412	3.56937	up
ko04626	Plant-pathogen interaction	calcium-dependent protein kinase	TRINITY_DN35724_c1_g3	K13412	3.66983	up
ko04626	Plant-pathogen interaction	calcium-dependent protein kinase	TRINITY_DN37591_c0_g5	K13412	4.38351	up
ko04626	Plant-pathogen interaction	calcium-dependent protein kinase	TRINITY_DN44308_c0_g1	K13412	3.83265	up
ko04626	Plant-pathogen interaction	calcium-dependent protein kinase	TRINITY_DN44453_c0_g6	K13412	4.24865	up
ko04626	Plant-pathogen interaction	calcium-dependent protein kinase	TRINITY_DN51920_c1_g4	K13412	3.84021	up
ko04626	Plant-pathogen interaction	calcium-dependent protein kinase	TRINITY_DN58597_c0_g5	K13412	4.31603	up
ko04626	Plant-pathogen interaction	calcium-dependent protein kinase	TRINITY_DN62016_c1_g2	K13412	3.69772	up
ko04626	Plant-pathogen interaction	calcium-dependent protein kinase	TRINITY_DN62859_c0_g1	K13412	4.85791	up
ko04626	Plant-pathogen interaction	calcium-dependent protein kinase	TRINITY_DN64058_c0_g1	K13412	3.93587	up
ko04626	Plant-pathogen interaction	respiratory burst oxidase	TRINITY_DN39279_c0_g1	K13447	1.79874	up
ko04626	Plant-pathogen interaction	respiratory burst oxidase	TRINITY_DN50414_c0_g1	K13447	4.17504	up
ko04626	Plant-pathogen interaction	respiratory burst oxidase	TRINITY_DN56801_c2_g1	K13447	-1.53186	down
ko04626	Plant-pathogen interaction	calcium-binding protein CML	TRINITY_DN33753_c0_g1	K13448	2.1809	up
ko04626	Plant-pathogen interaction	calcium-binding protein CML	TRINITY_DN34775_c0_g1	K13448	-9.55392	down
ko04626	Plant-pathogen interaction	calcium-binding protein CML	TRINITY_DN34775_c0_g3	K13448	6.35308	up
ko04626	Plant-pathogen interaction	calcium-binding protein CML	TRINITY_DN41622_c2_g2	K13448	1.5616	up
ko04626	Plant-pathogen interaction	calcium-binding protein CML	TRINITY_DN45210_c4_g1	K13448	2.56007	up
ko04626	Plant-pathogen interaction	calcium-binding protein CML	TRINITY_DN53694_c1_g1	K13448	2.37878	up
ko04626	Plant-pathogen interaction	calcium-binding protein CML	TRINITY_DN57235_c1_g2	K13448	4.2366	up
ko04626	Plant-pathogen interaction	suppressor of G2 allele of SKP1	TRINITY_DN46731_c0_g4	K12795	3.89774	up
ko04626	Plant-pathogen interaction	mitogen-activated protein kinase kinase 4/5	TRINITY_DN42506_c0_g1	K13413	1.42478	up
ko04626	Plant-pathogen interaction	brassinosteroid insensitive 1-associated receptor kinase 1	TRINITY_DN50065_c1_g1	K13416	-1.54926	down
ko04626	Plant-pathogen interaction	LRR receptor-like serine/threonine-protein kinase FLS2	TRINITY_DN37895_c0_g1	K13420	4.24832	up
ko04626	Plant-pathogen interaction	LRR receptor-like serine/threonine-protein kinase FLS2	TRINITY_DN47813_c1_g1	K13420	-2.14276	down
ko04626	Plant-pathogen interaction	LRR receptor-like serine/threonine-protein kinase FLS2	TRINITY_DN53576_c1_g2	K13420	-1.49781	down
ko04626	Plant-pathogen interaction	WRKY transcription factor 33	TRINITY_DN57347_c0_g1	K13424	3.34488	up
ko04626	Plant-pathogen interaction	WRKY transcription factor 22	TRINITY_DN48289_c0_g1	K13425	1.91482	up
ko04626	Plant-pathogen interaction	LRR receptor-like serine/threonine-protein kinase EFR	TRINITY_DN14190_c0_g1	K13428	7.18064	up
ko04626	Plant-pathogen interaction	LRR receptor-like serine/threonine-protein kinase EFR	TRINITY_DN45176_c3_g1	K13428	1.79535	up
ko04626	Plant-pathogen interaction	chitin elicitor receptor kinase 1	TRINITY_DN50882_c1_g1	K13429	1.43869	up
ko04626	Plant-pathogen interaction	serine/threonine-protein kinase PBS1	TRINITY_DN36081_c0_g3	K13430	4.24854	up
ko04626	Plant-pathogen interaction	serine/threonine-protein kinase PBS1	TRINITY_DN48598_c0_g3	K13430	-2.11063	down
ko04626	Plant-pathogen interaction	pathogenesis-related genes transcriptional activator PTI6	TRINITY_DN35160_c0_g1	K13434	-3.04415	down
ko04626	Plant-pathogen interaction	pathogenesis-related genes transcriptional activator PTI6	TRINITY_DN45889_c0_g1	K13434	1.34904	up
ko04626	Plant-pathogen interaction	pathogenesis-related protein 1	TRINITY_DN38343_c2_g1	K13449	3.17854	up
ko04626	Plant-pathogen interaction	pathogenesis-related protein 1	TRINITY_DN41154_c2_g3	K13449	2.41826	up
ko04626	Plant-pathogen interaction	pathogenesis-related protein 1	TRINITY_DN52956_c0_g1	K13449	2.24672	up
ko04626	Plant-pathogen interaction	pathogenesis-related protein 1	TRINITY_DN52956_c0_g2	K13449	3.11416	up
ko04626	Plant-pathogen interaction	disease resistance protein RPM1	TRINITY_DN47666_c2_g1	K13457	2.16931	up
ko04626	Plant-pathogen interaction	disease resistance protein RPM1	TRINITY_DN50696_c0_g2	K13457	-1.31749	down
ko04626	Plant-pathogen interaction	disease resistance protein RPM1	TRINITY_DN55634_c1_g2	K13457	2.08364	up
ko04626	Plant-pathogen interaction	disease resistance protein RPM1	TRINITY_DN57815_c0_g1	K13457	-1.82086	down
ko04626	Plant-pathogen interaction	EIX receptor 1/2	TRINITY_DN46991_c4_g1	K13466	4.14713	up
ko04626	Plant-pathogen interaction	WRKY transcription factor 1	TRINITY_DN52457_c0_g1	K18834	3.21822	up
ko04626	Plant-pathogen interaction	WRKY transcription factor 1	TRINITY_DN52457_c0_g2	K18834	2.00238	up
ko04626	Plant-pathogen interaction	WRKY transcription factor 1	TRINITY_DN55017_c0_g6	K18834	5.1209	up
ko04626	Plant-pathogen interaction	WRKY transcription factor 1	TRINITY_DN57264_c0_g1	K18834	2.07817	up
ko04626	Plant-pathogen interaction	WRKY transcription factor 2	TRINITY_DN54802_c2_g1	K18835	2.18946	up
ko04626	Plant-pathogen interaction	WRKY transcription factor 2	TRINITY_DN55902_c4_g1	K18835	2.49936	up
ko04626	Plant-pathogen interaction	WRKY transcription factor 2	TRINITY_DN55902_c4_g2	K18835	2.68881	up
ko04626	Plant-pathogen interaction	WRKY transcription factor 2	TRINITY_DN60274_c0_g3	K18835	2.09821	up
ko04626	Plant-pathogen interaction	enhanced disease susceptibility 1 protein	TRINITY_DN40676_c0_g1	K18875	-4.80229	down
ko04016	MAPK signaling pathway - plant	calmodulin	TRINITY_DN33849_c0_g1	K02183	-3.7977	down
ko04016	MAPK signaling pathway - plant	calmodulin	TRINITY_DN36761_c0_g1	K02183	-3.20607	down
ko04016	MAPK signaling pathway - plant	calmodulin	TRINITY_DN36761_c1_g1	K02183	5.9753	up
ko04016	MAPK signaling pathway - plant	calmodulin	TRINITY_DN38263_c0_g2	K02183	5.64065	up
ko04016	MAPK signaling pathway - plant	calmodulin	TRINITY_DN38569_c0_g1	K02183	-1.67214	down
ko04016	MAPK signaling pathway - plant	calmodulin	TRINITY_DN44708_c0_g1	K02183	-2.79042	down
ko04016	MAPK signaling pathway - plant	calmodulin	TRINITY_DN47064_c0_g10	K02183	3.53807	up
ko04016	MAPK signaling pathway - plant	calmodulin	TRINITY_DN48370_c1_g1	K02183	-5.08845	down
ko04016	MAPK signaling pathway - plant	calmodulin	TRINITY_DN49737_c0_g2	K02183	-1.71525	down
ko04016	MAPK signaling pathway - plant	calmodulin	TRINITY_DN5331_c0_g1	K02183	-7.39659	down
ko04016	MAPK signaling pathway - plant	calmodulin	TRINITY_DN954_c0_g1	K02183	5.71183	up
ko04016	MAPK signaling pathway - plant	catalase	TRINITY_DN24206_c0_g1	K03781	-7.32927	down
ko04016	MAPK signaling pathway - plant	catalase	TRINITY_DN34170_c0_g2	K03781	4.76483	up
ko04016	MAPK signaling pathway - plant	catalase	TRINITY_DN34170_c0_g3	K03781	7.04205	up
ko04016	MAPK signaling pathway - plant	catalase	TRINITY_DN57651_c0_g5	K03781	7.6158	up
ko04016	MAPK signaling pathway - plant	mitogen-activated protein kinase kinase 4/5	TRINITY_DN42506_c0_g1	K13413	1.42478	up
ko04016	MAPK signaling pathway - plant	brassinosteroid insensitive 1-associated receptor kinase 1	TRINITY_DN50065_c1_g1	K13416	-1.54926	down
ko04016	MAPK signaling pathway - plant	LRR receptor-like serine/threonine-protein kinase FLS2	TRINITY_DN37895_c0_g1	K13420	4.24832	up
ko04016	MAPK signaling pathway - plant	LRR receptor-like serine/threonine-protein kinase FLS2	TRINITY_DN47813_c1_g1	K13420	-2.14276	down
ko04016	MAPK signaling pathway - plant	LRR receptor-like serine/threonine-protein kinase FLS2	TRINITY_DN53576_c1_g2	K13420	-1.49781	down
ko04016	MAPK signaling pathway - plant	MYC2transcription factor MYC2	TRINITY_DN50779_c2_g1	K13422	-1.28889	down
ko04016	MAPK signaling pathway - plant	MYC2transcription factor MYC2	TRINITY_DN53877_c0_g1	K13422	2.21181	up
ko04016	MAPK signaling pathway - plant	MYC2transcription factor MYC2	TRINITY_DN55970_c0_g1	K13422	-1.93378	down
ko04016	MAPK signaling pathway - plant	WRKY transcription factor 33	TRINITY_DN57347_c0_g1	K13424	3.34488	up
ko04016	MAPK signaling pathway - plant	WRKY transcription factor 22	TRINITY_DN48289_c0_g1	K13425	1.91482	up
ko04016	MAPK signaling pathway - plant	respiratory burst oxidase	TRINITY_DN39279_c0_g1	K13447	1.79874	up
ko04016	MAPK signaling pathway - plant	respiratory burst oxidase	TRINITY_DN50414_c0_g1	K13447	4.17504	up
ko04016	MAPK signaling pathway - plant	respiratory burst oxidase	TRINITY_DN56801_c2_g1	K13447	-1.53186	down
ko04016	MAPK signaling pathway - plant	pathogenesis-related protein 1	TRINITY_DN38343_c2_g1	K13449	3.17854	up
ko04016	MAPK signaling pathway - plant	pathogenesis-related protein 1	TRINITY_DN41154_c2_g3	K13449	2.41826	up
ko04016	MAPK signaling pathway - plant	pathogenesis-related protein 1	TRINITY_DN52956_c0_g1	K13449	2.24672	up
ko04016	MAPK signaling pathway - plant	pathogenesis-related protein 1	TRINITY_DN52956_c0_g2	K13449	3.11416	up
ko04016	MAPK signaling pathway - plant	abscisic acid receptor PYR/PYL family	TRINITY_DN42821_c0_g1	K14496	-3.1613	down
ko04016	MAPK signaling pathway - plant	serine/threonine-protein kinase SRK2	TRINITY_DN32700_c0_g1	K14498	5.28027	up
ko04016	MAPK signaling pathway - plant	serine/threonine-protein kinase SRK2	TRINITY_DN36354_c0_g1	K14498	3.91251	up
ko04016	MAPK signaling pathway - plant	serine/threonine-protein kinase SRK2	TRINITY_DN36354_c0_g2	K14498	3.69254	up
ko04016	MAPK signaling pathway - plant	serine/threonine-protein kinase SRK2	TRINITY_DN36582_c0_g3	K14498	4.13292	up
ko04016	MAPK signaling pathway - plant	serine/threonine-protein kinase SRK2	TRINITY_DN365_c0_g1	K14498	5.03437	up
ko04016	MAPK signaling pathway - plant	serine/threonine-protein kinase SRK2	TRINITY_DN36633_c0_g1	K14498	4.21556	up
ko04016	MAPK signaling pathway - plant	serine/threonine-protein kinase SRK2	TRINITY_DN44821_c0_g2	K14498	3.76088	up
ko04016	MAPK signaling pathway - plant	serine/threonine-protein kinase CTR1	TRINITY_DN36039_c0_g1	K14510	4.37625	up
ko04016	MAPK signaling pathway - plant	serine/threonine-protein kinase CTR1	TRINITY_DN36759_c0_g4	K14510	3.75161	up
ko04016	MAPK signaling pathway - plant	serine/threonine-protein kinase CTR1	TRINITY_DN37013_c1_g2	K14510	3.22379	up
ko04016	MAPK signaling pathway - plant	serine/threonine-protein kinase CTR1	TRINITY_DN37056_c0_g1	K14510	3.91009	up
ko04016	MAPK signaling pathway - plant	serine/threonine-protein kinase CTR1	TRINITY_DN37281_c0_g2	K14510	5.46223	up
ko04016	MAPK signaling pathway - plant	serine/threonine-protein kinase CTR1	TRINITY_DN41112_c0_g6	K14510	6.01584	up
ko04016	MAPK signaling pathway - plant	serine/threonine-protein kinase CTR1	TRINITY_DN41902_c1_g3	K14510	3.88273	up
ko04016	MAPK signaling pathway - plant	serine/threonine-protein kinase CTR1	TRINITY_DN50410_c1_g8	K14510	3.78967	up
ko04016	MAPK signaling pathway - plant	serine/threonine-protein kinase CTR1	TRINITY_DN57650_c0_g7	K14510	3.79287	up
ko04016	MAPK signaling pathway - plant	serine/threonine-protein kinase CTR1	TRINITY_DN63142_c0_g1	K14510	3.29565	up
ko04016	MAPK signaling pathway - plant	serine/threonine-protein kinase CTR1	TRINITY_DN63976_c0_g1	K14510	5.21507	up
ko04016	MAPK signaling pathway - plant	serine/threonine-protein kinase CTR1	TRINITY_DN64240_c0_g1	K14510	4.16193	up
ko04016	MAPK signaling pathway - plant	mitogen-activated protein kinase 6	TRINITY_DN48292_c1_g1	K14512	3.86453	up
ko04016	MAPK signaling pathway - plant	mitogen-activated protein kinase 6	TRINITY_DN48546_c0_g2	K14512	6.41534	up
ko04016	MAPK signaling pathway - plant	mitogen-activated protein kinase 6	TRINITY_DN54361_c0_g4	K14512	4.28485	up
ko04016	MAPK signaling pathway - plant	ethylene-responsive transcription factor 1	TRINITY_DN34394_c0_g1	K14516	3.30415	up
ko04016	MAPK signaling pathway - plant	ethylene-responsive transcription factor 1	TRINITY_DN45758_c1_g4	K14516	3.75104	up
ko04016	MAPK signaling pathway - plant	P-type Cu+ transporter	TRINITY_DN38746_c0_g1	K17686	4.62722	up
ko04016	MAPK signaling pathway - plant	P-type Cu+ transporter	TRINITY_DN41992_c1_g2	K17686	4.26569	up
ko04016	MAPK signaling pathway - plant	P-type Cu+ transporter	TRINITY_DN53659_c0_g1	K17686	4.23264	up
ko04016	MAPK signaling pathway - plant	mitogen-activated protein kinase 1/2	TRINITY_DN30857_c1_g4	K20535	3.89035	up
ko04016	MAPK signaling pathway - plant	mitogen-activated protein kinase 1/2	TRINITY_DN39538_c0_g4	K20535	3.65722	up
ko04016	MAPK signaling pathway - plant	mitogen-activated protein kinase 1/2	TRINITY_DN55003_c1_g1	K20535	3.91076	up
ko04016	MAPK signaling pathway - plant	mitogen-activated protein kinase 3	TRINITY_DN40875_c0_g1	K20536	4.76573	up
ko04016	MAPK signaling pathway - plant	mitogen-activated protein kinase 3	TRINITY_DN40940_c0_g6	K20536	4.16085	up
ko04016	MAPK signaling pathway - plant	basic endochitinase B	TRINITY_DN27456_c0_g1	K20547	8.57666	up
ko04016	MAPK signaling pathway - plant	basic endochitinase B	TRINITY_DN27456_c0_g3	K20547	5.02495	up
ko04016	MAPK signaling pathway - plant	basic endochitinase B	TRINITY_DN52787_c0_g1	K20547	3.01788	up
ko04016	MAPK signaling pathway - plant	mitogen-activated protein kinase kinase 2	TRINITY_DN36746_c0_g7	K20603	7.33334	up
ko04016	MAPK signaling pathway - plant	mitogen-activated protein kinase kinase kinase ANP1	TRINITY_DN36008_c0_g1	K20606	4.06253	up
ko04016	MAPK signaling pathway - plant	mitogen-activated protein kinase kinase kinase ANP1	TRINITY_DN44391_c0_g1	K20606	3.82933	up
ko04016	MAPK signaling pathway - plant	mitogen-activated protein kinase kinase kinase ANP1	TRINITY_DN45833_c3_g7	K20606	3.82897	up
ko04016	MAPK signaling pathway - plant	mitogen-activated protein kinase kinase 3	TRINITY_DN37964_c0_g2	K20607	3.71244	up
ko04016	MAPK signaling pathway - plant	mitogen-activated protein kinase kinase 3	TRINITY_DN48806_c1_g8	K20607	5.29559	up
ko04016	MAPK signaling pathway - plant	serine/threonine-protein kinase OXI1	TRINITY_DN52901_c1_g1	K20714	-1.99139	down
ko04016	MAPK signaling pathway - plant	mitogen-activated protein kinase kinase kinase 17/18	TRINITY_DN51936_c0_g3	K20716	1.82638	up
ko04016	MAPK signaling pathway - plant	LRR receptor-like serine/threonine-protein kinase ERECTA	TRINITY_DN38708_c1_g1	K20718	-1.70893	down
ko04016	MAPK signaling pathway - plant	LRR receptor-like serine/threonine-protein kinase ERECTA	TRINITY_DN38857_c0_g1	K20718	-1.90791	down
ko04016	MAPK signaling pathway - plant	LRR receptor-like serine/threonine-protein kinase ERECTA	TRINITY_DN41316_c2_g3	K20718	1.96009	up
ko04016	MAPK signaling pathway - plant	LRR receptor-like serine/threonine-protein kinase ERECTA	TRINITY_DN41728_c1_g1	K20718	-1.69928	down
ko04016	MAPK signaling pathway - plant	LRR receptor-like serine/threonine-protein kinase ERECTA	TRINITY_DN47821_c0_g1	K20718	5.34166	up
ko04016	MAPK signaling pathway - plant	LRR receptor-like serine/threonine-protein kinase ERECTA	TRINITY_DN61325_c1_g1	K20718	-1.86057	down
ko04016	MAPK signaling pathway - plant	transmembrane protein 222	TRINITY_DN42488_c0_g4	K20726	3.98838	up
ko04016	MAPK signaling pathway - plant	defensin-like protein 16	TRINITY_DN38763_c1_g2	K20727	2.16094	up
ko04016	MAPK signaling pathway - plant	defensin-like protein 16	TRINITY_DN38763_c1_g3	K20727	3.56454	up
ko04016	MAPK signaling pathway - plant	defensin-like protein 16	TRINITY_DN38774_c0_g1	K20727	4.66987	up
ko04016	MAPK signaling pathway - plant	defensin-like protein 16	TRINITY_DN38774_c0_g2	K20727	4.80843	up
ko04016	MAPK signaling pathway - plant	1-aminocyclopropane-1-carboxylate synthase 1/2/6	TRINITY_DN46534_c3_g2	K20772	2.35966	up
ko00940	Phenylpropanoid biosynthesis	cinnamyl-alcohol dehydrogenase	TRINITY_DN27455_c1_g3	K00083	4.10371	up
ko00940	Phenylpropanoid biosynthesis	cinnamyl-alcohol dehydrogenase	TRINITY_DN39296_c3_g2	K00083	2.03343	up
ko00940	Phenylpropanoid biosynthesis	cinnamyl-alcohol dehydrogenase	TRINITY_DN40686_c0_g2	K00083	-2.72286	down
ko00940	Phenylpropanoid biosynthesis	cinnamyl-alcohol dehydrogenase	TRINITY_DN46190_c2_g2	K00083	-2.11752	down
ko00940	Phenylpropanoid biosynthesis	peroxidase	TRINITY_DN32245_c0_g1	K00430	-3.1364	down
ko00940	Phenylpropanoid biosynthesis	peroxidase	TRINITY_DN35558_c0_g1	K00430	-1.77354	down
ko00940	Phenylpropanoid biosynthesis	peroxidase	TRINITY_DN37681_c0_g1	K00430	-2.90107	down
ko00940	Phenylpropanoid biosynthesis	peroxidase	TRINITY_DN41658_c0_g1	K00430	-1.94454	down
ko00940	Phenylpropanoid biosynthesis	peroxidase	TRINITY_DN41721_c5_g1	K00430	-3.00296	down
ko00940	Phenylpropanoid biosynthesis	peroxidase	TRINITY_DN42432_c1_g1	K00430	-2.02583	down
ko00940	Phenylpropanoid biosynthesis	peroxidase	TRINITY_DN43544_c1_g1	K00430	2.31724	up
ko00940	Phenylpropanoid biosynthesis	peroxidase	TRINITY_DN43544_c1_g2	K00430	2.89935	up
ko00940	Phenylpropanoid biosynthesis	peroxidase	TRINITY_DN46290_c0_g1	K00430	7.82687	up
ko00940	Phenylpropanoid biosynthesis	peroxidase	TRINITY_DN47044_c0_g2	K00430	7.47672	up
ko00940	Phenylpropanoid biosynthesis	peroxidase	TRINITY_DN49200_c0_g2	K00430	2.27253	up
ko00940	Phenylpropanoid biosynthesis	peroxidase	TRINITY_DN52852_c1_g3	K00430	3.46029	up
ko00940	Phenylpropanoid biosynthesis	peroxidase	TRINITY_DN53152_c0_g1	K00430	3.89387	up
ko00940	Phenylpropanoid biosynthesis	peroxidase	TRINITY_DN53152_c0_g2	K00430	5.56839	up
ko00940	Phenylpropanoid biosynthesis	peroxidase	TRINITY_DN53152_c0_g3	K00430	6.73542	up
ko00940	Phenylpropanoid biosynthesis	peroxidase	TRINITY_DN53490_c0_g1	K00430	-3.03389	down
ko00940	Phenylpropanoid biosynthesis	peroxidase	TRINITY_DN53490_c0_g3	K00430	-2.73206	down
ko00940	Phenylpropanoid biosynthesis	peroxidase	TRINITY_DN53869_c1_g1	K00430	-1.37194	down
ko00940	Phenylpropanoid biosynthesis	peroxidase	TRINITY_DN54706_c0_g1	K00430	7.05337	up
ko00940	Phenylpropanoid biosynthesis	peroxidase	TRINITY_DN57818_c0_g3	K00430	2.88313	up
ko00940	Phenylpropanoid biosynthesis	peroxidase	TRINITY_DN57818_c0_g8	K00430	3.80446	up
ko00940	Phenylpropanoid biosynthesis	caffeoyl-CoA O-methyltransferase	TRINITY_DN40320_c0_g1	K00588	4.59509	up
ko00940	Phenylpropanoid biosynthesis	beta-glucosidase	TRINITY_DN40682_c4_g1	K01188	-1.62946	down
ko00940	Phenylpropanoid biosynthesis	beta-glucosidase	TRINITY_DN43334_c1_g1	K01188	3.99804	up
ko00940	Phenylpropanoid biosynthesis	beta-glucosidase	TRINITY_DN46179_c7_g1	K01188	3.39125	up
ko00940	Phenylpropanoid biosynthesis	beta-glucosidase	TRINITY_DN48011_c0_g1	K01188	-2.60499	down
ko00940	Phenylpropanoid biosynthesis	beta-glucosidase	TRINITY_DN52952_c0_g1	K01188	3.79726	up
ko00940	Phenylpropanoid biosynthesis	beta-glucosidase	TRINITY_DN56837_c0_g3	K01188	1.95435	up
ko00940	Phenylpropanoid biosynthesis	beta-glucosidase	TRINITY_DN58965_c0_g1	K01188	-1.91682	down
ko00940	Phenylpropanoid biosynthesis	beta-glucosidase	TRINITY_DN58972_c1_g2	K01188	3.70881	up
ko00940	Phenylpropanoid biosynthesis	beta-glucosidase	TRINITY_DN59272_c0_g1	K01188	4.8167	up
ko00940	Phenylpropanoid biosynthesis	beta-glucosidase	TRINITY_DN62001_c1_g1	K01188	3.29709	up
ko00940	Phenylpropanoid biosynthesis	beta-glucosidase	TRINITY_DN62001_c2_g2	K01188	3.69819	up
ko00940	Phenylpropanoid biosynthesis	beta-glucosidase	TRINITY_DN62001_c2_g3	K01188	3.05475	up
ko00940	Phenylpropanoid biosynthesis	4-coumarate-CoA ligase	TRINITY_DN41208_c0_g5	K01904	4.08858	up
ko00940	Phenylpropanoid biosynthesis	4-coumarate-CoA ligase	TRINITY_DN48513_c0_g6	K01904	3.76091	up
ko00940	Phenylpropanoid biosynthesis	beta-glucosidase	TRINITY_DN48926_c0_g1	K05349	-1.51487	down
ko00940	Phenylpropanoid biosynthesis	WRKY transcription factor 2	TRINITY_DN39006_c2_g1	K05350	1.28281	up
ko00940	Phenylpropanoid biosynthesis	beta-glucosidase	TRINITY_DN46252_c0_g2	K05350	-1.78162	down
ko00940	Phenylpropanoid biosynthesis	beta-glucosidase	TRINITY_DN57974_c0_g1	K05350	5.98921	up
ko00940	Phenylpropanoid biosynthesis	beta-glucosidase	TRINITY_DN62001_c2_g4	K05350	2.88104	up
ko00940	Phenylpropanoid biosynthesis	feruloyl-CoA 7-hydroxylase	TRINITY_DN37285_c0_g1	K06892	3.7878	up
ko00940	Phenylpropanoid biosynthesis	feruloyl-CoA 7-hydroxylase	TRINITY_DN42213_c0_g1	K06892	2.28046	up
ko00940	Phenylpropanoid biosynthesis	feruloyl-CoA 7-hydroxylase	TRINITY_DN43342_c2_g1	K06892	1.4834	up
ko00940	Phenylpropanoid biosynthesis	feruloyl-CoA 7-hydroxylase	TRINITY_DN46127_c4_g2	K06892	2.54313	up
ko00940	Phenylpropanoid biosynthesis	feruloyl-CoA 7-hydroxylase	TRINITY_DN57252_c0_g2	K06892	-1.78105	down
ko00940	Phenylpropanoid biosynthesis	cinnamoyl-CoA reductase	TRINITY_DN51244_c0_g1	K09753	4.23168	up
ko00940	Phenylpropanoid biosynthesis	phenylalanine ammonia-lyase	TRINITY_DN41665_c2_g4	K10775	3.93642	up
ko00940	Phenylpropanoid biosynthesis	phenylalanine ammonia-lyase	TRINITY_DN41931_c1_g1	K10775	3.94147	up
ko00940	Phenylpropanoid biosynthesis	phenylalanine ammonia-lyase	TRINITY_DN41931_c1_g3	K10775	2.93684	up
ko00940	Phenylpropanoid biosynthesis	phenylalanine ammonia-lyase	TRINITY_DN49908_c0_g1	K10775	2.58002	up
ko00940	Phenylpropanoid biosynthesis	coniferyl-alcohol glucosyltransferase	TRINITY_DN50461_c0_g1	K12356	-3.30582	down
ko00940	Phenylpropanoid biosynthesis	coniferyl-alcohol glucosyltransferase	TRINITY_DN54047_c1_g1	K12356	3.0713	up
ko00940	Phenylpropanoid biosynthesis	shikimate O-hydroxycinnamoyltransferase	TRINITY_DN36231_c0_g1	K13065	2.91494	up
ko00940	Phenylpropanoid biosynthesis	shikimate O-hydroxycinnamoyltransferase	TRINITY_DN45925_c2_g1	K13065	-2.77335	down
ko00940	Phenylpropanoid biosynthesis	shikimate O-hydroxycinnamoyltransferase	TRINITY_DN47929_c0_g1	K13065	-2.51068	down
ko00940	Phenylpropanoid biosynthesis	shikimate O-hydroxycinnamoyltransferase	TRINITY_DN49336_c0_g1	K13065	-1.95389	down
ko00940	Phenylpropanoid biosynthesis	shikimate O-hydroxycinnamoyltransferase	TRINITY_DN58469_c1_g2	K13065	-2.5461	down
ko00940	Phenylpropanoid biosynthesis	shikimate O-hydroxycinnamoyltransferase	TRINITY_DN58747_c0_g2	K13065	-2.00552	down
ko00940	Phenylpropanoid biosynthesis	shikimate O-hydroxycinnamoyltransferase	TRINITY_DN60898_c1_g1	K13065	-2.34412	down
ko00940	Phenylpropanoid biosynthesis	caffeic acid 3-O-methyltransferase / acetylserotonin O-methyltransferase	TRINITY_DN40138_c2_g5	K13066	2.67322	up
ko00940	Phenylpropanoid biosynthesis	caffeic acid 3-O-methyltransferase / acetylserotonin O-methyltransferase	TRINITY_DN44364_c0_g2	K13066	-3.07482	down
ko00940	Phenylpropanoid biosynthesis	caffeic acid 3-O-methyltransferase / acetylserotonin O-methyltransferase	TRINITY_DN46644_c3_g2	K13066	-3.92426	down
ko00940	Phenylpropanoid biosynthesis	caffeic acid 3-O-methyltransferase / acetylserotonin O-methyltransferase	TRINITY_DN46801_c1_g1	K13066	2.80011	up
ko00940	Phenylpropanoid biosynthesis	caffeic acid 3-O-methyltransferase / acetylserotonin O-methyltransferase	TRINITY_DN47081_c0_g1	K13066	2.51554	up
ko00940	Phenylpropanoid biosynthesis	caffeic acid 3-O-methyltransferase / acetylserotonin O-methyltransferase	TRINITY_DN59493_c1_g1	K13066	2.82966	up

## Sheet: S8-KEGG analysis of JF vs JH
Supplementary Table S8. KEGG enrichment analysis of DEGs in JF vs JH.
Pathway ID	PathwayDefinition	Enzyme	Gene_ID	KOEntry	log2FC	regulation
ko04075	Plant hormone signal transduction	auxin influx carrier	TRINITY_DN58250_c0_g3	K13946	-1.45401	down
ko04075	Plant hormone signal transduction	auxin-responsive protein IAA	TRINITY_DN38511_c0_g1	K14484	-1.32406	down
ko04075	Plant hormone signal transduction	auxin-responsive protein IAA	TRINITY_DN40203_c1_g1	K14484	1.70198	up
ko04075	Plant hormone signal transduction	auxin-responsive protein IAA	TRINITY_DN50674_c0_g2	K14484	-2.8601	down
ko04075	Plant hormone signal transduction	auxin-responsive protein IAA	TRINITY_DN53941_c0_g1	K14484	-3.03152	down
ko04075	Plant hormone signal transduction	transport inhibitor response 1	TRINITY_DN59106_c0_g3	K14485	-3.03739	down
ko04075	Plant hormone signal transduction	auxin response factor ARF	TRINITY_DN51883_c0_g3	K14486	-1.42505	down
ko04075	Plant hormone signal transduction	auxin response factor ARF	TRINITY_DN51883_c0_g4	K14486	-1.24914	down
ko04075	Plant hormone signal transduction	auxin response factor ARF	TRINITY_DN56416_c1_g1	K14486	-1.39101	down
ko04075	Plant hormone signal transduction	auxin responsive GH3 gene family	TRINITY_DN45656_c0_g1	K14487	2.7234	up
ko04075	Plant hormone signal transduction	auxin responsive GH3 gene family	TRINITY_DN47989_c0_g1	K14487	-1.55791	down
ko04075	Plant hormone signal transduction	SAUR family protein Pathway	TRINITY_DN25639_c0_g1	K14488	-2.76077	down
ko04075	Plant hormone signal transduction	SAUR family protein Pathway	TRINITY_DN35174_c0_g1	K14488	-2.11261	down
ko04075	Plant hormone signal transduction	SAUR family protein Pathway	TRINITY_DN43344_c0_g1	K14488	3.34976	up
ko04075	Plant hormone signal transduction	SAUR family protein Pathway	TRINITY_DN43894_c1_g2	K14488	1.72109	up
ko04075	Plant hormone signal transduction	SAUR family protein Pathway	TRINITY_DN47495_c1_g1	K14488	2.43048	up
ko04075	Plant hormone signal transduction	SAUR family protein Pathway	TRINITY_DN50266_c0_g2	K14488	-1.4421	down
ko04075	Plant hormone signal transduction	histidine-containing phosphotransfer peotein	TRINITY_DN48367_c2_g3	K14490	-1.38779	down
ko04075	Plant hormone signal transduction	two-component response regulator ARR-A family	TRINITY_DN43335_c0_g1	K14492	2.28173	up
ko04075	Plant hormone signal transduction	two-component response regulator ARR-A family	TRINITY_DN58262_c1_g1	K14492	2.64318	up
ko04075	Plant hormone signal transduction	gibberellin receptor GID1	TRINITY_DN40625_c0_g1	K14493	1.25008	up
ko04075	Plant hormone signal transduction	gibberellin receptor GID1	TRINITY_DN46782_c1_g1	K14493	1.38915	up
ko04075	Plant hormone signal transduction	gibberellin receptor GID1	TRINITY_DN53950_c0_g5	K14493	4.10695	up
ko04075	Plant hormone signal transduction	F-box protein GID2	TRINITY_DN38987_c0_g3	K14495	1.19441	up
ko04075	Plant hormone signal transduction	DELLA protein	TRINITY_DN48478_c0_g1	K14494	-2.00825	down
ko04075	Plant hormone signal transduction	DELLA protein	TRINITY_DN53926_c0_g1	K14494	-1.96876	down
ko04075	Plant hormone signal transduction	DELLA protein	TRINITY_DN60081_c0_g1	K14494	1.5503	up
ko04075	Plant hormone signal transduction	phytochrome-interacting factor 4	TRINITY_DN52661_c0_g1	K16189	-3.72887	down
ko04075	Plant hormone signal transduction	abscisic acid receptor PYR/PYL family	TRINITY_DN40606_c3_g2	K14496	1.66631	up
ko04075	Plant hormone signal transduction	abscisic acid receptor PYR/PYL family	TRINITY_DN42821_c0_g1	K14496	-4.15457	down
ko04075	Plant hormone signal transduction	protein phosphatase 2C	TRINITY_DN53870_c0_g1	K14497	-1.33407	down
ko04075	Plant hormone signal transduction	serine/threonine-protein kinase SRK2	TRINITY_DN47317_c0_g3	K14498	1.48544	up
ko04075	Plant hormone signal transduction	ethylene receptor	TRINITY_DN41016_c0_g2	K14509	1.21742	up
ko04075	Plant hormone signal transduction	ethylene receptor	TRINITY_DN57568_c0_g4	K14509	1.66408	up
ko04075	Plant hormone signal transduction	ethylene receptor	TRINITY_DN59727_c0_g2	K14509	1.28492	up
ko04075	Plant hormone signal transduction	brassinosteroid insensitive 1-associated receptor kinase 1	TRINITY_DN55685_c1_g4	K13416	-2.09791	down
ko04075	Plant hormone signal transduction	protein brassinosteroid insensitive 1	TRINITY_DN41090_c3_g3	K13415	-2.71913	down
ko04075	Plant hormone signal transduction	protein brassinosteroid insensitive 1	TRINITY_DN48431_c0_g2	K13415	2.00164	up
ko04075	Plant hormone signal transduction	protein brassinosteroid insensitive 1	TRINITY_DN49281_c1_g1	K13415	-2.3228	down
ko04075	Plant hormone signal transduction	protein brassinosteroid insensitive 1	TRINITY_DN59423_c0_g1	K13415	1.00443	up
ko04075	Plant hormone signal transduction	protein brassinosteroid insensitive 1	TRINITY_DN60300_c0_g1	K13415	2.92204	up
ko04075	Plant hormone signal transduction	BRI1 kinase inhibitor 1	TRINITY_DN38602_c0_g1	K14499	-1.97572	down
ko04075	Plant hormone signal transduction	BR-signaling kinase	TRINITY_DN52345_c0_g1	K14500	1.18782	up
ko04075	Plant hormone signal transduction	xyloglucan:xyloglucosyl transferase TCH4	TRINITY_DN27664_c0_g1	K14504	7.36984	up
ko04075	Plant hormone signal transduction	xyloglucan:xyloglucosyl transferase TCH4	TRINITY_DN58211_c0_g4	K14504	8.21491	up
ko04075	Plant hormone signal transduction	cyclin D3	TRINITY_DN49717_c1_g3	K14505	-2.58395	down
ko04075	Plant hormone signal transduction	jasmonic acid-amino synthetase	TRINITY_DN47765_c2_g1	K14506	-1.52532	down
ko04075	Plant hormone signal transduction	jasmonic acid-amino synthetase	TRINITY_DN59096_c0_g1	K14506	-1.08366	down
ko04075	Plant hormone signal transduction	jasmonate ZIM domain-containing protein	TRINITY_DN24697_c0_g2	K13464	7.69329	up
ko04075	Plant hormone signal transduction	jasmonate ZIM domain-containing protein	TRINITY_DN24697_c0_g4	K13464	7.54794	up
ko04075	Plant hormone signal transduction	jasmonate ZIM domain-containing protein	TRINITY_DN43972_c1_g1	K13464	-1.50064	down
ko04075	Plant hormone signal transduction	transcription factor MYC2	TRINITY_DN14768_c0_g1	K13422	7.05896	up
ko04075	Plant hormone signal transduction	transcription factor MYC2	TRINITY_DN53877_c0_g1	K13422	3.34296	up
ko04075	Plant hormone signal transduction	transcription factor MYC2	TRINITY_DN55970_c0_g1	K13422	-2.34907	down
ko04075	Plant hormone signal transduction	pathogenesis-related protein 1	TRINITY_DN25157_c0_g1	K13449	6.41207	up
ko04075	Plant hormone signal transduction	pathogenesis-related protein 1	TRINITY_DN41154_c2_g1	K13449	-1.33236	down
ko04075	Plant hormone signal transduction	pathogenesis-related protein 1	TRINITY_DN52956_c0_g2	K13449	2.35553	up
ko04075	Plant hormone signal transduction	transcription factor TGA	TRINITY_DN37463_c0_g1	K14431	4.9114	up
ko04075	Plant hormone signal transduction	transcription factor TGA	TRINITY_DN50416_c2_g2	K14431	2.63928	up
ko04075	Plant hormone signal transduction	transcription factor TGA	TRINITY_DN51571_c0_g1	K14431	1.51141	up
ko04075	Plant hormone signal transduction	transcription factor TGA	TRINITY_DN62133_c1_g1	K14431	-1.20231	down
ko04626	Plant-pathogen interaction	calmodulin	TRINITY_DN2424_c0_g2	K02183	9.44217	up
ko04626	Plant-pathogen interaction	calmodulin	TRINITY_DN38569_c0_g1	K02183	-2.12123	down
ko04626	Plant-pathogen interaction	calmodulin	TRINITY_DN42836_c0_g2	K02183	4.41348	up
ko04626	Plant-pathogen interaction	calmodulin	TRINITY_DN42836_c0_g5	K02183	5.67881	up
ko04626	Plant-pathogen interaction	calmodulin	TRINITY_DN47079_c0_g1	K02183	1.14061	up
ko04626	Plant-pathogen interaction	calmodulin	TRINITY_DN49737_c0_g2	K02183	-1.48701	down
ko04626	Plant-pathogen interaction	calmodulin	TRINITY_DN51509_c3_g1	K02183	-1.5311	down
ko04626	Plant-pathogen interaction	calmodulin	TRINITY_DN5331_c0_g1	K02183	-7.37559	down
ko04626	Plant-pathogen interaction	calmodulin	TRINITY_DN56493_c0_g1	K02183	7.66513	up
ko04626	Plant-pathogen interaction	calmodulin	TRINITY_DN63538_c0_g1	K02183	7.67815	up
ko04626	Plant-pathogen interaction	cyclic nucleotide gated channel, plant	TRINITY_DN41588_c1_g2	K05391	1.04168	up
ko04626	Plant-pathogen interaction	cyclic nucleotide gated channel, plant	TRINITY_DN55561_c0_g1	K05391	-2.79831	down
ko04626	Plant-pathogen interaction	calcium-dependent protein kinase	TRINITY_DN13775_c0_g1	K13412	7.83621	up
ko04626	Plant-pathogen interaction	calcium-dependent protein kinase	TRINITY_DN31344_c0_g3	K13412	8.70843	up
ko04626	Plant-pathogen interaction	calcium-dependent protein kinase	TRINITY_DN54056_c1_g1	K13412	-1.0905	down
ko04626	Plant-pathogen interaction	calcium-dependent protein kinase	TRINITY_DN63051_c0_g1	K13412	6.86159	up
ko04626	Plant-pathogen interaction	calcium-dependent protein kinase	TRINITY_DN63803_c0_g1	K13412	9.1552	up
ko04626	Plant-pathogen interaction	respiratory burst oxidase	TRINITY_DN27962_c0_g1	K13447	6.12395	up
ko04626	Plant-pathogen interaction	respiratory burst oxidase	TRINITY_DN43600_c0_g1	K13447	1.28437	up
ko04626	Plant-pathogen interaction	calcium-binding protein CML	TRINITY_DN115_c0_g1	K13448	6.23304	up
ko04626	Plant-pathogen interaction	calcium-binding protein CML	TRINITY_DN34775_c0_g1	K13448	-12.2888	down
ko04626	Plant-pathogen interaction	calcium-binding protein CML	TRINITY_DN34775_c0_g2	K13448	11.4937	up
ko04626	Plant-pathogen interaction	calcium-binding protein CML	TRINITY_DN39290_c0_g1	K13448	-1.10797	down
ko04626	Plant-pathogen interaction	calcium-binding protein CML	TRINITY_DN39823_c0_g1	K13448	1.08574	up
ko04626	Plant-pathogen interaction	calcium-binding protein CML	TRINITY_DN45210_c4_g1	K13448	3.32624	up
ko04626	Plant-pathogen interaction	calcium-binding protein CML	TRINITY_DN49610_c0_g1	K13448	6.93348	up
ko04626	Plant-pathogen interaction	calcium-binding protein CML	TRINITY_DN53694_c1_g1	K13448	2.36944	up
ko04626	Plant-pathogen interaction	calcium-binding protein CML	TRINITY_DN55151_c0_g1	K13448	1.77857	up
ko04626	Plant-pathogen interaction	calcium-binding protein CML	TRINITY_DN56101_c1_g1	K13448	1.07688	up
ko04626	Plant-pathogen interaction	calcium-binding protein CML	TRINITY_DN57235_c1_g2	K13448	-5.35699	down
ko04626	Plant-pathogen interaction	calcium-binding protein CML	TRINITY_DN64513_c0_g1	K13448	5.86153	up
ko04626	Plant-pathogen interaction	molecular chaperone HtpG	TRINITY_DN35742_c0_g2	K04079	11.9226	up
ko04626	Plant-pathogen interaction	molecular chaperone HtpG	TRINITY_DN46773_c1_g5	K04079	-1.09943	down
ko04626	Plant-pathogen interaction	molecular chaperone HtpG	TRINITY_DN52209_c0_g1	K04079	2.10619	up
ko04626	Plant-pathogen interaction	molecular chaperone HtpG	TRINITY_DN53361_c2_g1	K04079	-1.14706	down
ko04626	Plant-pathogen interaction	molecular chaperone HtpG	TRINITY_DN54503_c0_g2	K04079	1.6517	up
ko04626	Plant-pathogen interaction	molecular chaperone HtpG	TRINITY_DN58010_c2_g4	K04079	4.65753	up
ko04626	Plant-pathogen interaction	molecular chaperone HtpG	TRINITY_DN58010_c2_g7	K04079	5.10369	up
ko04626	Plant-pathogen interaction	molecular chaperone HtpG	TRINITY_DN61635_c1_g4	K04079	-1.59102	down
ko04626	Plant-pathogen interaction	heat shock protein 90kDa beta	TRINITY_DN56107_c1_g1	K09487	1.28806	up
ko04626	Plant-pathogen interaction	heat shock protein 90kDa beta	TRINITY_DN63799_c0_g1	K09487	10.1523	up
ko04626	Plant-pathogen interaction	brassinosteroid insensitive 1-associated receptor kinase 1	TRINITY_DN55685_c1_g4	K13416	-2.09791	down
ko04626	Plant-pathogen interaction	LRR receptor-like serine/threonine-protein kinase FLS2	TRINITY_DN47813_c1_g1	K13420	-1.80148	down
ko04626	Plant-pathogen interaction	WRKY transcription factor 33	TRINITY_DN54800_c0_g1	K13424	1.09274	up
ko04626	Plant-pathogen interaction	WRKY transcription factor 33	TRINITY_DN55017_c0_g1	K13424	1.36859	up
ko04626	Plant-pathogen interaction	WRKY transcription factor 33	TRINITY_DN57347_c0_g1	K13424	3.52586	up
ko04626	Plant-pathogen interaction	WRKY transcription factor 33	TRINITY_DN62194_c3_g1	K13424	2.56854	up
ko04626	Plant-pathogen interaction	WRKY transcription factor 22	TRINITY_DN48289_c0_g1	K13425	2.55377	up
ko04626	Plant-pathogen interaction	WRKY transcription factor 22	TRINITY_DN52462_c0_g1	K13425	1.48636	up
ko04626	Plant-pathogen interaction	WRKY transcription factor 22	TRINITY_DN52954_c1_g2	K13425	1.47319	up
ko04626	Plant-pathogen interaction	WRKY transcription factor 22	TRINITY_DN56953_c0_g3	K13425	1.59897	up
ko04626	Plant-pathogen interaction	serine/threonine-protein kinase PBS1	TRINITY_DN48598_c0_g3	K13430	-1.82705	down
ko04626	Plant-pathogen interaction	pathogenesis-related genes transcriptional activator PTI6	TRINITY_DN35160_c0_g1	K13434	-3.24726	down
ko04626	Plant-pathogen interaction	serine/threonine-protein kinase Pto	TRINITY_DN54029_c0_g1	K13435	-1.3695	down
ko04626	Plant-pathogen interaction	pto-interacting protein 1	TRINITY_DN59276_c0_g1	K13436	-1.32089	down
ko04626	Plant-pathogen interaction	cysteine protease	TRINITY_DN62535_c0_g1	K13441	6.78682	up
ko04626	Plant-pathogen interaction	pathogenesis-related protein 1	TRINITY_DN25157_c0_g1	K13449	6.41207	up
ko04626	Plant-pathogen interaction	pathogenesis-related protein 1	TRINITY_DN41154_c2_g1	K13449	-1.33236	down
ko04626	Plant-pathogen interaction	pathogenesis-related protein 1	TRINITY_DN52956_c0_g2	K13449	2.35553	up
ko04626	Plant-pathogen interaction	disease resistance protein RPM1	TRINITY_DN37755_c1_g2	K13457	3.02171	up
ko04626	Plant-pathogen interaction	disease resistance protein RPM1	TRINITY_DN47666_c2_g1	K13457	2.23316	up
ko04626	Plant-pathogen interaction	disease resistance protein RPM1	TRINITY_DN55634_c1_g2	K13457	2.88013	up
ko04626	Plant-pathogen interaction	disease resistance protein RPS2	TRINITY_DN61797_c1_g1	K13459	1.12502	up
ko04626	Plant-pathogen interaction	EIX receptor 1/2	TRINITY_DN46991_c4_g1	K13466	4.35844	up
ko04626	Plant-pathogen interaction	WRKY transcription factor 1	TRINITY_DN52457_c0_g1	K18834	3.75766	up
ko04626	Plant-pathogen interaction	WRKY transcription factor 1	TRINITY_DN52457_c0_g2	K18834	2.2208	up
ko04626	Plant-pathogen interaction	WRKY transcription factor 1	TRINITY_DN55017_c0_g6	K18834	6.21917	up
ko04626	Plant-pathogen interaction	WRKY transcription factor 1	TRINITY_DN57264_c0_g1	K18834	2.67111	up
ko04626	Plant-pathogen interaction	WRKY transcription factor 2	TRINITY_DN54802_c2_g1	K18835	3.25113	up
ko04626	Plant-pathogen interaction	WRKY transcription factor 2	TRINITY_DN55902_c4_g1	K18835	2.16663	up
ko04626	Plant-pathogen interaction	WRKY transcription factor 2	TRINITY_DN60274_c0_g1	K18835	2.22306	up
ko04626	Plant-pathogen interaction	WRKY transcription factor 2	TRINITY_DN60274_c0_g3	K18835	2.459	up
ko04626	Plant-pathogen interaction	enhanced disease susceptibility 1 protein	TRINITY_DN40676_c0_g1	K18875	-6.34996	down
ko04016	MAPK signaling pathway - plant	nucleoside-diphosphate kinase	TRINITY_DN46385_c0_g2	K00940	-1.15268	down
ko04016	MAPK signaling pathway - plant	nucleoside-diphosphate kinase	TRINITY_DN63416_c0_g1	K00940	2.93136	up
ko04016	MAPK signaling pathway - plant	nucleoside-diphosphate kinase	TRINITY_DN63624_c0_g1	K00940	7.3975	up
ko04016	MAPK signaling pathway - plant	nucleoside-diphosphate kinase	TRINITY_DN63801_c0_g1	K00940	9.68087	up
ko04016	MAPK signaling pathway - plant	calmodulin	TRINITY_DN2424_c0_g2	K02183	9.44217	up
ko04016	MAPK signaling pathway - plant	calmodulin	TRINITY_DN33849_c0_g1	K02183	-3.99579	down
ko04016	MAPK signaling pathway - plant	calmodulin	TRINITY_DN36761_c0_g1	K02183	-11.9381	down
ko04016	MAPK signaling pathway - plant	calmodulin	TRINITY_DN38569_c0_g1	K02183	-2.12123	down
ko04016	MAPK signaling pathway - plant	calmodulin	TRINITY_DN42836_c0_g2	K02183	4.41348	up
ko04016	MAPK signaling pathway - plant	calmodulin	TRINITY_DN42836_c0_g5	K02183	5.67881	up
ko04016	MAPK signaling pathway - plant	calmodulin	TRINITY_DN44708_c0_g1	K02183	-3.98342	down
ko04016	MAPK signaling pathway - plant	calmodulin	TRINITY_DN47079_c0_g1	K02183	1.14061	up
ko04016	MAPK signaling pathway - plant	calmodulin	TRINITY_DN49737_c0_g2	K02183	-1.48701	down
ko04016	MAPK signaling pathway - plant	calmodulin	TRINITY_DN51509_c3_g1	K02183	-1.5311	down
ko04016	MAPK signaling pathway - plant	calmodulin	TRINITY_DN5331_c0_g1	K02183	-7.37559	down
ko04016	MAPK signaling pathway - plant	calmodulin	TRINITY_DN56493_c0_g1	K02183	7.66513	up
ko04016	MAPK signaling pathway - plant	calmodulin	TRINITY_DN62614_c0_g1	K02183	10.4386	up
ko04016	MAPK signaling pathway - plant	calmodulin	TRINITY_DN62739_c0_g1	K02183	6.93882	up
ko04016	MAPK signaling pathway - plant	calmodulin	TRINITY_DN62764_c0_g1	K02183	7.07363	up
ko04016	MAPK signaling pathway - plant	calmodulin	TRINITY_DN63538_c0_g1	K02183	7.67815	up
ko04016	MAPK signaling pathway - plant	catalase	TRINITY_DN24206_c0_g1	K03781	-7.28897	down
ko04016	MAPK signaling pathway - plant	catalase	TRINITY_DN36737_c3_g1	K03781	7.82869	up
ko04016	MAPK signaling pathway - plant	catalase	TRINITY_DN57651_c0_g5	K03781	7.66588	up
ko04016	MAPK signaling pathway - plant	brassinosteroid insensitive 1-associated receptor kinase 1	TRINITY_DN55685_c1_g4	K13416	-2.09791	down
ko04016	MAPK signaling pathway - plant	LRR receptor-like serine/threonine-protein kinase FLS2	TRINITY_DN47813_c1_g1	K13420	-1.80148	down
ko04016	MAPK signaling pathway - plant	transcription factor MYC2	TRINITY_DN14768_c0_g1	K13422	7.05896	up
ko04016	MAPK signaling pathway - plant	transcription factor MYC2	TRINITY_DN53877_c0_g1	K13422	3.34296	up
ko04016	MAPK signaling pathway - plant	transcription factor MYC2	TRINITY_DN55970_c0_g1	K13422	-2.34907	down
ko04016	MAPK signaling pathway - plant	WRKY transcription factor 33	TRINITY_DN54800_c0_g1	K13424	1.09274	up
ko04016	MAPK signaling pathway - plant	WRKY transcription factor 33	TRINITY_DN55017_c0_g1	K13424	1.36859	up
ko04016	MAPK signaling pathway - plant	WRKY transcription factor 33	TRINITY_DN57347_c0_g1	K13424	3.52586	up
ko04016	MAPK signaling pathway - plant	WRKY transcription factor 33	TRINITY_DN62194_c3_g1	K13424	2.56854	up
ko04016	MAPK signaling pathway - plant	WRKY transcription factor 22	TRINITY_DN48289_c0_g1	K13425	2.55377	up
ko04016	MAPK signaling pathway - plant	WRKY transcription factor 22	TRINITY_DN52462_c0_g1	K13425	1.48636	up
ko04016	MAPK signaling pathway - plant	WRKY transcription factor 22	TRINITY_DN52954_c1_g2	K13425	1.47319	up
ko04016	MAPK signaling pathway - plant	WRKY transcription factor 22	TRINITY_DN56953_c0_g3	K13425	1.59897	up
ko04016	MAPK signaling pathway - plant	respiratory burst oxidase	TRINITY_DN27962_c0_g1	K13447	6.12395	up
ko04016	MAPK signaling pathway - plant	respiratory burst oxidase	TRINITY_DN43600_c0_g1	K13447	1.28437	up
ko04016	MAPK signaling pathway - plant	pathogenesis-related protein 1	TRINITY_DN25157_c0_g1	K13449	6.41207	up
ko04016	MAPK signaling pathway - plant	pathogenesis-related protein 1	TRINITY_DN41154_c2_g1	K13449	-1.33236	down
ko04016	MAPK signaling pathway - plant	pathogenesis-related protein 1	TRINITY_DN52956_c0_g2	K13449	2.35553	up
ko04016	MAPK signaling pathway - plant	abscisic acid receptor PYR/PYL family	TRINITY_DN40606_c3_g2	K14496	1.66631	up
ko04016	MAPK signaling pathway - plant	abscisic acid receptor PYR/PYL family	TRINITY_DN42821_c0_g1	K14496	-4.15457	down
ko04016	MAPK signaling pathway - plant	protein phosphatase 2C	TRINITY_DN53870_c0_g1	K14497	-1.33407	down
ko04016	MAPK signaling pathway - plant	serine/threonine-protein kinase SRK2	TRINITY_DN47317_c0_g3	K14498	1.48544	up
ko04016	MAPK signaling pathway - plant	ethylene receptor	TRINITY_DN41016_c0_g2	K14509	1.21742	up
ko04016	MAPK signaling pathway - plant	ethylene receptor	TRINITY_DN57568_c0_g4	K14509	1.66408	up
ko04016	MAPK signaling pathway - plant	ethylene receptor	TRINITY_DN59727_c0_g2	K14509	1.28492	up
ko04016	MAPK signaling pathway - plant	mitogen-activated protein kinase 3	TRINITY_DN24536_c0_g1	K20536	7.826	up
ko04016	MAPK signaling pathway - plant	basic endochitinase B	TRINITY_DN46150_c1_g2	K20547	-1.44211	down
ko04016	MAPK signaling pathway - plant	basic endochitinase B	TRINITY_DN52787_c0_g1	K20547	2.91802	up
ko04016	MAPK signaling pathway - plant	mitogen-activated protein kinase kinase kinase ANP1	TRINITY_DN56650_c1_g1	K20606	1.32697	up
ko04016	MAPK signaling pathway - plant	serine/threonine-protein kinase OXI1	TRINITY_DN52901_c1_g1	K20714	-1.4658	down
ko04016	MAPK signaling pathway - plant	LRR receptor-like serine/threonine-protein kinase ERECTA	TRINITY_DN38857_c0_g1	K20718	-1.70701	down
ko04016	MAPK signaling pathway - plant	LRR receptor-like serine/threonine-protein kinase ERECTA	TRINITY_DN41316_c2_g3	K20718	1.87328	up
ko04016	MAPK signaling pathway - plant	LRR receptor-like serine/threonine-protein kinase ERECTA	TRINITY_DN43891_c3_g2	K20718	-1.65205	down
ko04016	MAPK signaling pathway - plant	LRR receptor-like serine/threonine-protein kinase ERECTA	TRINITY_DN61325_c1_g1	K20718	-1.8966	down
ko04016	MAPK signaling pathway - plant	defensin-like protein 16	TRINITY_DN38763_c1_g1	K20727	-2.31838	down
ko04016	MAPK signaling pathway - plant	defensin-like protein 16	TRINITY_DN38763_c1_g3	K20727	3.84356	up
ko04016	MAPK signaling pathway - plant	defensin-like protein 16	TRINITY_DN38774_c0_g1	K20727	4.44647	up
ko04016	MAPK signaling pathway - plant	defensin-like protein 16	TRINITY_DN38774_c0_g4	K20727	-6.98389	down
ko04016	MAPK signaling pathway - plant	vegetative storage protein 2	TRINITY_DN33063_c0_g1	K20728	8.79469	up
ko00940	Phenylpropanoid biosynthesis	cinnamyl-alcohol dehydrogenase	TRINITY_DN39296_c3_g2	K00083	3.21717	up
ko00940	Phenylpropanoid biosynthesis	cinnamyl-alcohol dehydrogenase	TRINITY_DN40686_c0_g2	K00083	-3.01797	down
ko00940	Phenylpropanoid biosynthesis	cinnamyl-alcohol dehydrogenase	TRINITY_DN46190_c2_g2	K00083	-2.21402	down
ko00940	Phenylpropanoid biosynthesis	cinnamyl-alcohol dehydrogenase	TRINITY_DN58550_c1_g1	K00083	1.2951	up
ko00940	Phenylpropanoid biosynthesis	cinnamyl-alcohol dehydrogenase	TRINITY_DN6687_c0_g2	K00083	7.58278	up
ko00940	Phenylpropanoid biosynthesis	peroxidase	TRINITY_DN11443_c0_g1	K00430	7.12732	up
ko00940	Phenylpropanoid biosynthesis	peroxidase	TRINITY_DN18724_c0_g1	K00430	6.23017	up
ko00940	Phenylpropanoid biosynthesis	peroxidase	TRINITY_DN19360_c0_g2	K00430	7.77644	up
ko00940	Phenylpropanoid biosynthesis	peroxidase	TRINITY_DN2784_c0_g1	K00430	6.32789	up
ko00940	Phenylpropanoid biosynthesis	peroxidase	TRINITY_DN32245_c0_g1	K00430	-2.9047	down
ko00940	Phenylpropanoid biosynthesis	peroxidase	TRINITY_DN36767_c0_g1	K00430	9.67775	up
ko00940	Phenylpropanoid biosynthesis	peroxidase	TRINITY_DN37681_c0_g1	K00430	-2.1317	down
ko00940	Phenylpropanoid biosynthesis	peroxidase	TRINITY_DN41658_c0_g1	K00430	-2.05714	down
ko00940	Phenylpropanoid biosynthesis	peroxidase	TRINITY_DN42432_c1_g1	K00430	-5.86063	down
ko00940	Phenylpropanoid biosynthesis	peroxidase	TRINITY_DN42432_c1_g3	K00430	7.97076	up
ko00940	Phenylpropanoid biosynthesis	peroxidase	TRINITY_DN43544_c1_g1	K00430	3.86093	up
ko00940	Phenylpropanoid biosynthesis	peroxidase	TRINITY_DN43544_c1_g2	K00430	3.89681	up
ko00940	Phenylpropanoid biosynthesis	peroxidase	TRINITY_DN45619_c0_g1	K00430	7.61569	up
ko00940	Phenylpropanoid biosynthesis	peroxidase	TRINITY_DN46290_c0_g1	K00430	6.40653	up
ko00940	Phenylpropanoid biosynthesis	peroxidase	TRINITY_DN46344_c0_g1	K00430	-2.32177	down
ko00940	Phenylpropanoid biosynthesis	peroxidase	TRINITY_DN47044_c0_g1	K00430	2.57703	up
ko00940	Phenylpropanoid biosynthesis	peroxidase	TRINITY_DN47044_c0_g2	K00430	7.2682	up
ko00940	Phenylpropanoid biosynthesis	peroxidase	TRINITY_DN53152_c0_g1	K00430	3.66147	up
ko00940	Phenylpropanoid biosynthesis	peroxidase	TRINITY_DN53152_c0_g2	K00430	4.21283	up
ko00940	Phenylpropanoid biosynthesis	peroxidase	TRINITY_DN53152_c0_g3	K00430	5.94889	up
ko00940	Phenylpropanoid biosynthesis	peroxidase	TRINITY_DN53490_c0_g1	K00430	-3.88235	down
ko00940	Phenylpropanoid biosynthesis	peroxidase	TRINITY_DN53490_c0_g3	K00430	-3.49253	down
ko00940	Phenylpropanoid biosynthesis	peroxidase	TRINITY_DN54706_c0_g1	K00430	7.65168	up
ko00940	Phenylpropanoid biosynthesis	peroxidase	TRINITY_DN55122_c0_g1	K00430	-2.0297	down
ko00940	Phenylpropanoid biosynthesis	peroxidase	TRINITY_DN58431_c0_g1	K00430	-1.8977	down
ko00940	Phenylpropanoid biosynthesis	trans-cinnamate 4-monooxygenase	TRINITY_DN45281_c1_g3	K00487	-1.87133	down
ko00940	Phenylpropanoid biosynthesis	caffeoyl-CoA O-methyltransferase	TRINITY_DN168_c0_g1	K00588	7.21821	up
ko00940	Phenylpropanoid biosynthesis	caffeoyl-CoA O-methyltransferase	TRINITY_DN24723_c0_g1	K00588	8.51608	up
ko00940	Phenylpropanoid biosynthesis	beta-glucosidase	TRINITY_DN47974_c0_g2	K01188	1.08346	up
ko00940	Phenylpropanoid biosynthesis	beta-glucosidase	TRINITY_DN55644_c0_g1	K01188	-1.58384	down
ko00940	Phenylpropanoid biosynthesis	beta-glucosidase	TRINITY_DN58965_c0_g1	K01188	-1.51278	down
ko00940	Phenylpropanoid biosynthesis	beta-glucosidase	TRINITY_DN59272_c0_g1	K01188	3.80476	up
ko00940	Phenylpropanoid biosynthesis	beta-glucosidase	TRINITY_DN59814_c0_g1	K01188	-1.32635	down
ko00940	Phenylpropanoid biosynthesis	beta-glucosidase	TRINITY_DN61317_c0_g2	K01188	1.19148	up
ko00940	Phenylpropanoid biosynthesis	beta-glucosidase	TRINITY_DN62001_c1_g1	K01188	2.29834	up
ko00940	Phenylpropanoid biosynthesis	beta-glucosidase	TRINITY_DN62001_c2_g2	K01188	2.94722	up
ko00940	Phenylpropanoid biosynthesis	beta-glucosidase	TRINITY_DN62001_c2_g3	K01188	3.2673	up
ko00940	Phenylpropanoid biosynthesis	4-coumarate-CoA ligase	TRINITY_DN46819_c0_g1	K01904	-1.35344	down
ko00940	Phenylpropanoid biosynthesis	4-coumarate-CoA ligase	TRINITY_DN51402_c1_g1	K01904	-1.2219	down
ko00940	Phenylpropanoid biosynthesis	WRKY transcription factor 2	TRINITY_DN46252_c0_g2	K05350	-2.53681	down
ko00940	Phenylpropanoid biosynthesis	beta-glucosidase	TRINITY_DN57974_c0_g1	K05350	5.50927	up
ko00940	Phenylpropanoid biosynthesis	beta-glucosidase	TRINITY_DN59497_c0_g2	K05350	-1.04689	down
ko00940	Phenylpropanoid biosynthesis	beta-glucosidase	TRINITY_DN62001_c2_g4	K05350	3.11244	up
ko00940	Phenylpropanoid biosynthesis	feruloyl-CoA 7-hydroxylase	TRINITY_DN37285_c0_g1	K06892	3.67978	up
ko00940	Phenylpropanoid biosynthesis	feruloyl-CoA 7-hydroxylase	TRINITY_DN42213_c0_g1	K06892	2.56326	up
ko00940	Phenylpropanoid biosynthesis	feruloyl-CoA 7-hydroxylase	TRINITY_DN46722_c0_g2	K06892	1.73236	up
ko00940	Phenylpropanoid biosynthesis	feruloyl-CoA 7-hydroxylase	TRINITY_DN49455_c0_g1	K06892	-1.31299	down
ko00940	Phenylpropanoid biosynthesis	feruloyl-CoA 7-hydroxylase	TRINITY_DN57252_c0_g2	K06892	-1.51227	down
ko00940	Phenylpropanoid biosynthesis	feruloyl-CoA 7-hydroxylase	TRINITY_DN57252_c0_g3	K06892	-1.71343	down
ko00940	Phenylpropanoid biosynthesis	feruloyl-CoA 7-hydroxylase	TRINITY_DN63093_c0_g1	K06892	9.14354	up
ko00940	Phenylpropanoid biosynthesis	cinnamoyl-CoA reductase	TRINITY_DN45222_c0_g3	K09753	-1.56442	down
ko00940	Phenylpropanoid biosynthesis	cinnamoyl-CoA reductase	TRINITY_DN51937_c2_g1	K09753	1.50222	up
ko00940	Phenylpropanoid biosynthesis	cinnamoyl-CoA reductase	TRINITY_DN55576_c0_g1	K09753	1.80081	up
ko00940	Phenylpropanoid biosynthesis	ferulate-5-hydroxylase	TRINITY_DN57114_c1_g6	K09755	2.60931	up
ko00940	Phenylpropanoid biosynthesis	phenylalanine ammonia-lyase	TRINITY_DN39739_c0_g1	K10775	1.52156	up
ko00940	Phenylpropanoid biosynthesis	phenylalanine ammonia-lyase	TRINITY_DN41665_c2_g4	K10775	3.92974	up
ko00940	Phenylpropanoid biosynthesis	phenylalanine ammonia-lyase	TRINITY_DN41931_c0_g1	K10775	7.53507	up
ko00940	Phenylpropanoid biosynthesis	phenylalanine ammonia-lyase	TRINITY_DN41931_c1_g1	K10775	4.11424	up
ko00940	Phenylpropanoid biosynthesis	phenylalanine ammonia-lyase	TRINITY_DN41931_c1_g3	K10775	3.16366	up
ko00940	Phenylpropanoid biosynthesis	phenylalanine ammonia-lyase	TRINITY_DN49908_c0_g1	K10775	2.12097	up
ko00940	Phenylpropanoid biosynthesis	phenylalanine ammonia-lyase	TRINITY_DN58560_c0_g1	K10775	1.1558	up
ko00940	Phenylpropanoid biosynthesis	phenylalanine ammonia-lyase	TRINITY_DN60780_c0_g2	K10775	3.36622	up
ko00940	Phenylpropanoid biosynthesis	coniferyl-aldehyde dehydrogenase	TRINITY_DN54168_c0_g2	K12355	1.35329	up
ko00940	Phenylpropanoid biosynthesis	coniferyl-alcohol glucosyltransferase	TRINITY_DN50461_c0_g1	K12356	-3.59467	down
ko00940	Phenylpropanoid biosynthesis	coniferyl-alcohol glucosyltransferase	TRINITY_DN54047_c1_g1	K12356	4.18783	up
ko00940	Phenylpropanoid biosynthesis	shikimate O-hydroxycinnamoyltransferase	TRINITY_DN36231_c0_g1	K13065	2.26118	up
ko00940	Phenylpropanoid biosynthesis	shikimate O-hydroxycinnamoyltransferase	TRINITY_DN38950_c0_g5	K13065	2.0409	up
ko00940	Phenylpropanoid biosynthesis	shikimate O-hydroxycinnamoyltransferase	TRINITY_DN45925_c2_g1	K13065	-3.33188	down
ko00940	Phenylpropanoid biosynthesis	shikimate O-hydroxycinnamoyltransferase	TRINITY_DN47929_c0_g1	K13065	-2.78416	down
ko00940	Phenylpropanoid biosynthesis	shikimate O-hydroxycinnamoyltransferase	TRINITY_DN49336_c2_g1	K13065	-1.06724	down
ko00940	Phenylpropanoid biosynthesis	shikimate O-hydroxycinnamoyltransferase	TRINITY_DN49843_c1_g2	K13065	-1.66404	down
ko00940	Phenylpropanoid biosynthesis	shikimate O-hydroxycinnamoyltransferase	TRINITY_DN53013_c0_g1	K13065	1.34918	up
ko00940	Phenylpropanoid biosynthesis	shikimate O-hydroxycinnamoyltransferase	TRINITY_DN58747_c0_g2	K13065	-1.47536	down
ko00940	Phenylpropanoid biosynthesis	caffeic acid 3-O-methyltransferase / acetylserotonin O-methyltransferase	TRINITY_DN40138_c2_g5	K13066	3.75929	up
ko00940	Phenylpropanoid biosynthesis	caffeic acid 3-O-methyltransferase / acetylserotonin O-methyltransferase	TRINITY_DN40138_c2_g6	K13066	4.83438	up
ko00940	Phenylpropanoid biosynthesis	caffeic acid 3-O-methyltransferase / acetylserotonin O-methyltransferase	TRINITY_DN46644_c3_g2	K13066	-4.15282	down
ko00940	Phenylpropanoid biosynthesis	caffeic acid 3-O-methyltransferase / acetylserotonin O-methyltransferase	TRINITY_DN47081_c0_g1	K13066	2.90776	up
ko00940	Phenylpropanoid biosynthesis	caffeic acid 3-O-methyltransferase / acetylserotonin O-methyltransferase	TRINITY_DN56566_c0_g1	K13066	-1.41201	down
ko00940	Phenylpropanoid biosynthesis	caffeic acid 3-O-methyltransferase / acetylserotonin O-methyltransferase	TRINITY_DN58468_c0_g2	K13066	1.39859	up
ko00940	Phenylpropanoid biosynthesis	caffeic acid 3-O-methyltransferase / acetylserotonin O-methyltransferase	TRINITY_DN58468_c0_g3	K13066	1.16981	up
ko00940	Phenylpropanoid biosynthesis	caffeic acid 3-O-methyltransferase / acetylserotonin O-methyltransferase	TRINITY_DN59493_c1_g1	K13066	3.169	up
ko00940	Phenylpropanoid biosynthesis	caffeic acid 3-O-methyltransferase / acetylserotonin O-methyltransferase	TRINITY_DN6155_c0_g1	K13066	7.20295	up
ko00940	Phenylpropanoid biosynthesis	caffeoylshikimate esterase	TRINITY_DN52518_c0_g1	K18368	1.14459	up

## Sheet: S9- IAA synthesis genes
Supplementary Table S9. DEGs in the IAA synthesis pathway.
Gene_ID	Length	Trans_ID	Annotation	Name	swissprot_description	GO_Term	KOEntry	KODescription
TRINITY_DN41634_c0_g2	1100	TRINITY_DN41634_c0_g2_i1;TRINITY_DN41634_c0_g2_i2	hypotheticalproteinAQUCO_00200047v1[Aquilegiacoerulea]	TAR2	Tryptophanaminotransferase-relatedprotein2OS=ArabidopsisthalianaGN=TAR2PE=2SV=1	GO:0005789(endoplasmicreticulummembrane);GO:0009684(indoleaceticacidbiosyntheticprocess);GO:0009723(responsetoethylene);GO:0009793(embryodevelopmentendinginseeddormancy);GO:0009851(auxinbiosyntheticprocess);GO:0009908(flowerdevelopment);GO:0009958(positivegravitropism);GO:0010078(maintenanceofrootmeristemidentity);GO:0010087(phloemorxylemhistogenesis);GO:0010588(cotyledonvasculartissuepatternform…	K16903	L-tryptophan-pyruvate aminotransferase
TRINITY_DN42152_c0_g1	1829	TRINITY_DN42152_c0_g1_i1	hypotheticalproteinAQUCO_08400017v1[Aquilegiacoerulea]	-	-	GO:0003674(molecular_function);GO:0005634(nucleus);GO:0008150(biological_process)	K16903	L-tryptophan-pyruvate aminotransferase
TRINITY_DN43621_c0_g2	1399	TRINITY_DN43621_c0_g2_i1;TRINITY_DN43621_c0_g2_i2;TRINITY_DN43621_c0_g2_i3;TRINITY_DN43621_c0_g2_i4;TRINITY_DN43621_c0_g2_i5;TRINITY_DN43621_c0_g2_i6	hypotheticalproteinAQUCO_00200027v1[Aquilegiacoerulea]	TAR2	Tryptophanaminotransferase-relatedprotein2OS=ArabidopsisthalianaGN=TAR2PE=2SV=1	GO:0005789(endoplasmicreticulummembrane);GO:0009684(indoleaceticacidbiosyntheticprocess);GO:0009723(responsetoethylene);GO:0009793(embryodevelopmentendinginseeddormancy);GO:0009851(auxinbiosyntheticprocess);GO:0009908(flowerdevelopment);GO:0009958(positivegravitropism);GO:0010078(maintenanceofrootmeristemidentity);GO:0010087(phloemorxylemhistogenesis);GO:0010588(cotyledonvasculartissuepatternform…	K16903	L-tryptophan-pyruvate aminotransferase
TRINITY_DN45033_c0_g1	273	TRINITY_DN45033_c0_g1_i1	uncharacterizedproteinLOC105174078[Sesamumindicum]	-	-	GO:0016787(hydrolaseactivity)	K16903	L-tryptophan-pyruvate aminotransferase
TRINITY_DN51627_c0_g1	1619	TRINITY_DN51627_c0_g1_i1;TRINITY_DN51627_c0_g1_i10;TRINITY_DN51627_c0_g1_i11;TRINITY_DN51627_c0_g1_i2;TRINITY_DN51627_c0_g1_i3;TRINITY_DN51627_c0_g1_i4;TRINITY_DN51627_c0_g1_i5;TRINITY_DN51627_c0_g1_i6;TRINITY_DN51627_c0_g1_i7;TRINITY_DN51627_c0_g1_i8;TRINITY_DN51627_c0_g1_i9	hypotheticalproteinAQUCO_02200339v1[Aquilegiacoerulea]	TAR3	Tryptophanaminotransferase-relatedprotein3OS=ArabidopsisthalianaGN=TAR3PE=3SV=1	GO:0005576(extracellularregion);GO:0008483(transaminaseactivity);GO:0016021(integralcomponentofmembrane);GO:0016740(transferaseactivity);GO:0016846(carbon-sulfurlyaseactivity)	K16903	L-tryptophan-pyruvate aminotransferase
TRINITY_DN51911_c0_g2	1423	TRINITY_DN51911_c0_g2_i1;TRINITY_DN51911_c0_g2_i2	hypotheticalproteinAQUCO_00200047v1[Aquilegiacoerulea]	TAR2	Tryptophanaminotransferase-relatedprotein2OS=ArabidopsisthalianaGN=TAR2PE=2SV=1	GO:0005789(endoplasmicreticulummembrane);GO:0009684(indoleaceticacidbiosyntheticprocess);GO:0009723(responsetoethylene);GO:0009793(embryodevelopmentendinginseeddormancy);GO:0009851(auxinbiosyntheticprocess);GO:0009908(flowerdevelopment);GO:0009958(positivegravitropism);GO:0010078(maintenanceofrootmeristemidentity);GO:0010087(phloemorxylemhistogenesis);GO:0010588(cotyledonvasculartissuepatternform…	K16903	L-tryptophan-pyruvate aminotransferase
TRINITY_DN51911_c0_g4	719	TRINITY_DN51911_c0_g4_i1	hypotheticalproteinAQUCO_00200047v1[Aquilegiacoerulea]	TAR2	Tryptophanaminotransferase-relatedprotein2OS=ArabidopsisthalianaGN=TAR2PE=2SV=1	GO:0005789(endoplasmicreticulummembrane);GO:0009684(indoleaceticacidbiosyntheticprocess);GO:0009723(responsetoethylene);GO:0009793(embryodevelopmentendinginseeddormancy);GO:0009851(auxinbiosyntheticprocess);GO:0009908(flowerdevelopment);GO:0009958(positivegravitropism);GO:0010078(maintenanceofrootmeristemidentity);GO:0010087(phloemorxylemhistogenesis);GO:0010588(cotyledonvasculartissuepatternform…	K16903	L-tryptophan-pyruvate aminotransferase
TRINITY_DN41058_c1_g8	1392	TRINITY_DN41058_c1_g8_i1	PREDICTED:flavin-containingmonooxygenaseFMOGS-OX-like4[Camelinasativa]	At1g62600	Flavin-containingmonooxygenaseFMOGS-OX-like4OS=ArabidopsisthalianaGN=At1g62600PE=2SV=1	GO:0004497(monooxygenaseactivity);GO:0055114(oxidation-reductionprocess)	K11816	indole-3-pyruvate monooxygenase
TRINITY_DN41275_c0_g5	399	TRINITY_DN41275_c0_g5_i1	probableindole-3-pyruvatemonooxygenaseYUCCA4[Coffeaarabica]	-	-	GO:0004497(monooxygenaseactivity);GO:0055114(oxidation-reductionprocess)	K11816	indole-3-pyruvate monooxygenase
TRINITY_DN45105_c0_g1	1057	TRINITY_DN45105_c0_g1_i1;TRINITY_DN45105_c0_g1_i10;TRINITY_DN45105_c0_g1_i2;TRINITY_DN45105_c0_g1_i3;TRINITY_DN45105_c0_g1_i4;TRINITY_DN45105_c0_g1_i5;TRINITY_DN45105_c0_g1_i6;TRINITY_DN45105_c0_g1_i7;TRINITY_DN45105_c0_g1_i8;TRINITY_DN45105_c0_g1_i9	hypotheticalproteinAQUCO_01300707v1[Aquilegiacoerulea]	FMOGS-OX5	Flavin-containingmonooxygenaseFMOGS-OX5OS=ArabidopsisthalianaGN=FMOGS-OX5PE=2SV=2	GO:0004497(monooxygenaseactivity);GO:0055114(oxidation-reductionprocess)	K11816	indole-3-pyruvate monooxygenase
TRINITY_DN46797_c2_g1	1553	TRINITY_DN46797_c2_g1_i1;TRINITY_DN46797_c2_g1_i2;TRINITY_DN46797_c2_g1_i3;TRINITY_DN46797_c2_g1_i4;TRINITY_DN46797_c2_g1_i5;TRINITY_DN46797_c2_g1_i6;TRINITY_DN46797_c2_g1_i7	hypotheticalproteinAQUCO_01300707v1[Aquilegiacoerulea]	At1g63370	Flavin-containingmonooxygenaseFMOGS-OX-like5OS=ArabidopsisthalianaGN=At1g63370PE=2SV=2	GO:0004497(monooxygenaseactivity);GO:0055114(oxidation-reductionprocess)	K11816	indole-3-pyruvate monooxygenase
TRINITY_DN34572_c0_g1	425	TRINITY_DN34572_c0_g1_i1;TRINITY_DN34572_c0_g1_i2;TRINITY_DN34572_c0_g1_i3;TRINITY_DN34572_c0_g1_i4	tyrosine/dopadecarboxylase[Thalictrumflavumsubsp.glaucum]	TYDC2	Tyrosine/DOPAdecarboxylase2OS=PapaversomniferumGN=TYDC2PE=2SV=1	GO:0004837(tyrosinedecarboxylaseactivity);GO:0005737(cytoplasm);GO:0006520(cellularaminoacidmetabolicprocess);GO:0006559(L-phenylalaninecatabolicprocess);GO:0009611(responsetowounding);GO:0016740(transferaseactivity);GO:0016831(carboxy-lyaseactivity);GO:0030170(pyridoxalphosphatebinding);GO:1990055(phenylacetaldehydesynthaseactivity)	K01593	aromatic-L-amino-acid/L-tryptophan decarboxylase
TRINITY_DN43738_c1_g1	512	TRINITY_DN43738_c1_g1_i1;TRINITY_DN43738_c1_g1_i2	tyrosine/dopadecarboxylase[Thalictrumflavumsubsp.glaucum]	TYDC5	Tyrosine/DOPAdecarboxylase5OS=PapaversomniferumGN=TYDC5PE=2SV=1	GO:0004837(tyrosinedecarboxylaseactivity);GO:0005737(cytoplasm);GO:0006520(cellularaminoacidmetabolicprocess);GO:0006559(L-phenylalaninecatabolicprocess);GO:0009611(responsetowounding);GO:0016740(transferaseactivity);GO:0016831(carboxy-lyaseactivity);GO:0030170(pyridoxalphosphatebinding);GO:1990055(phenylacetaldehydesynthaseactivity)	K01593	aromatic-L-amino-acid/L-tryptophan decarboxylase
TRINITY_DN43738_c1_g3	249	TRINITY_DN43738_c1_g3_i1	PREDICTED:tyrosine/DOPAdecarboxylase1[Theobromacacao]	TYDC3	Tyrosine/DOPAdecarboxylase3OS=PapaversomniferumGN=TYDC3PE=2SV=2	-	K01593	aromatic-L-amino-acid/L-tryptophan decarboxylase
TRINITY_DN44178_c2_g1	920	TRINITY_DN44178_c2_g1_i1;TRINITY_DN44178_c2_g1_i2;TRINITY_DN44178_c2_g1_i3;TRINITY_DN44178_c2_g1_i4;TRINITY_DN44178_c2_g1_i5	hypotheticalproteinCKAN_02618700[Cinnamomummicranthumf.kanehirae]	-	-	GO:0003674(molecular_function);GO:0005575(cellular_component);GO:0008150(biological_process)	K01593	aromatic-L-amino-acid/L-tryptophan decarboxylase
TRINITY_DN44610_c0_g1	2006	TRINITY_DN44610_c0_g1_i1;TRINITY_DN44610_c0_g1_i10;TRINITY_DN44610_c0_g1_i11;TRINITY_DN44610_c0_g1_i12;TRINITY_DN44610_c0_g1_i13;TRINITY_DN44610_c0_g1_i2;TRINITY_DN44610_c0_g1_i3;TRINITY_DN44610_c0_g1_i4;TRINITY_DN44610_c0_g1_i5;TRINITY_DN44610_c0_g1_i6;TRINITY_DN44610_c0_g1_i7;TRINITY_DN44610_c0_g1_i8;TRINITY_DN44610_c0_g1_i9	hypotheticalproteinCQW23_14001[Capsicumbaccatum]	-	-	GO:0003674(molecular_function);GO:0005634(nucleus);GO:0008150(biological_process)	K01593	aromatic-L-amino-acid/L-tryptophan decarboxylase
TRINITY_DN44610_c0_g2	1772	TRINITY_DN44610_c0_g2_i1;TRINITY_DN44610_c0_g2_i2;TRINITY_DN44610_c0_g2_i3;TRINITY_DN44610_c0_g2_i4	hypotheticalproteinCKAN_02620100[Cinnamomummicranthumf.kanehirae]	-	-	GO:0005634(nucleus)	K01593	aromatic-L-amino-acid/L-tryptophan decarboxylase
TRINITY_DN47173_c0_g1	2210	TRINITY_DN47173_c0_g1_i1;TRINITY_DN47173_c0_g1_i2;TRINITY_DN47173_c0_g1_i3;TRINITY_DN47173_c0_g1_i4;TRINITY_DN47173_c0_g1_i5;TRINITY_DN47173_c0_g1_i6;TRINITY_DN47173_c0_g1_i7	hypotheticalproteinAQUCO_02500062v1[Aquilegiacoerulea]	ELI5	Tyrosinedecarboxylase1OS=ArabidopsisthalianaGN=ELI5PE=2SV=1	GO:0004837(tyrosinedecarboxylaseactivity);GO:0005737(cytoplasm);GO:0006520(cellularaminoacidmetabolicprocess);GO:0006559(L-phenylalaninecatabolicprocess);GO:0009611(responsetowounding);GO:0016740(transferaseactivity);GO:0016831(carboxy-lyaseactivity);GO:0030170(pyridoxalphosphatebinding);GO:1990055(phenylacetaldehydesynthaseactivity)	K01593	aromatic-L-amino-acid/L-tryptophan decarboxylase
TRINITY_DN47657_c0_g2	1504	TRINITY_DN47657_c0_g2_i1;TRINITY_DN47657_c0_g2_i2;TRINITY_DN47657_c0_g2_i3;TRINITY_DN47657_c0_g2_i4;TRINITY_DN47657_c0_g2_i5;TRINITY_DN47657_c0_g2_i6	hypotheticalproteinCKAN_02619000[Cinnamomummicranthumf.kanehirae]	-	-	GO:0003674(molecular_function);GO:0005575(cellular_component);GO:0008150(biological_process)	K01593	aromatic-L-amino-acid/L-tryptophan decarboxylase
TRINITY_DN49550_c0_g1	1421	TRINITY_DN49550_c0_g1_i1;TRINITY_DN49550_c0_g1_i2;TRINITY_DN49550_c0_g1_i3;TRINITY_DN49550_c0_g1_i4;TRINITY_DN49550_c0_g1_i5	hypotheticalproteinCKAN_02619300[Cinnamomummicranthumf.kanehirae]	-	-	GO:0003674(molecular_function);GO:0005575(cellular_component);GO:0008150(biological_process)	K01593	aromatic-L-amino-acid/L-tryptophan decarboxylase
TRINITY_DN49550_c0_g2	845	TRINITY_DN49550_c0_g2_i1;TRINITY_DN49550_c0_g2_i2;TRINITY_DN49550_c0_g2_i3	hypotheticalproteinCKAN_02619300[Cinnamomummicranthumf.kanehirae]	-	-	GO:0003674(molecular_function);GO:0005634(nucleus);GO:0008150(biological_process)	K01593	aromatic-L-amino-acid/L-tryptophan decarboxylase
TRINITY_DN49550_c0_g3	632	TRINITY_DN49550_c0_g3_i1	PREDICTED:uncharacterizedproteinLOC108221153[Daucuscarotasubsp.sativus]	-	-	GO:0003674(molecular_function);GO:0005575(cellular_component);GO:0008150(biological_process)	K01593	aromatic-L-amino-acid/L-tryptophan decarboxylase
TRINITY_DN51416_c0_g2	1592	TRINITY_DN51416_c0_g2_i1;TRINITY_DN51416_c0_g2_i2;TRINITY_DN51416_c0_g2_i3	hypotheticalproteinCKAN_02618800[Cinnamomummicranthumf.kanehirae]	-	-	GO:0003674(molecular_function);GO:0005575(cellular_component);GO:0008150(biological_process)	K01593	aromatic-L-amino-acid/L-tryptophan decarboxylase
TRINITY_DN52242_c0_g1	896	TRINITY_DN52242_c0_g1_i1;TRINITY_DN52242_c0_g1_i2;TRINITY_DN52242_c0_g1_i3	PREDICTED:uncharacterizedproteinLOC105044482[Elaeisguineensis]	-	-	GO:0003674(molecular_function);GO:0005575(cellular_component);GO:0008150(biological_process)	K01593	aromatic-L-amino-acid/L-tryptophan decarboxylase
TRINITY_DN52242_c0_g4	611	TRINITY_DN52242_c0_g4_i1;TRINITY_DN52242_c0_g4_i2	hypotheticalproteinCKAN_02619600[Cinnamomummicranthumf.kanehirae]	-	-	GO:0003674(molecular_function);GO:0005575(cellular_component);GO:0008150(biological_process)	K01593	aromatic-L-amino-acid/L-tryptophan decarboxylase
TRINITY_DN52472_c1_g3	794	TRINITY_DN52472_c1_g3_i1;TRINITY_DN52472_c1_g3_i2;TRINITY_DN52472_c1_g3_i3;TRINITY_DN52472_c1_g3_i4;TRINITY_DN52472_c1_g3_i5;TRINITY_DN52472_c1_g3_i6	hypotheticalproteinAQUCO_02700250v1[Aquilegiacoerulea]	-	-	GO:0003674(molecular_function);GO:0005575(cellular_component);GO:0008150(biological_process)	K01593	aromatic-L-amino-acid/L-tryptophan decarboxylase
TRINITY_DN53856_c0_g3	2548	TRINITY_DN53856_c0_g3_i1;TRINITY_DN53856_c0_g3_i2;TRINITY_DN53856_c0_g3_i3	uncharacterizedproteinLOC113723788[Coffeaarabica]	-	-	GO:0003674(molecular_function);GO:0005634(nucleus);GO:0008150(biological_process)	K01593	aromatic-L-amino-acid/L-tryptophan decarboxylase
TRINITY_DN58552_c1_g1	3426	TRINITY_DN58552_c1_g1_i1;TRINITY_DN58552_c1_g1_i2;TRINITY_DN58552_c1_g1_i3;TRINITY_DN58552_c1_g1_i4;TRINITY_DN58552_c1_g1_i5;TRINITY_DN58552_c1_g1_i6;TRINITY_DN58552_c1_g1_i7;TRINITY_DN58552_c1_g1_i8;TRINITY_DN58552_c1_g1_i9	uncharacterizedproteinLOC112000069[Quercussuber]	-	-	GO:0005634(nucleus)	K01593	aromatic-L-amino-acid/L-tryptophan decarboxylase
TRINITY_DN58564_c0_g1	714	TRINITY_DN58564_c0_g1_i1;TRINITY_DN58564_c0_g1_i2	hypotheticalproteinCKAN_02619300[Cinnamomummicranthumf.kanehirae]	-	-	GO:0003674(molecular_function);GO:0005575(cellular_component);GO:0008150(biological_process)	K01593	aromatic-L-amino-acid/L-tryptophan decarboxylase
TRINITY_DN60673_c2_g1	1306	TRINITY_DN60673_c2_g1_i1;TRINITY_DN60673_c2_g1_i10;TRINITY_DN60673_c2_g1_i11;TRINITY_DN60673_c2_g1_i12;TRINITY_DN60673_c2_g1_i13;TRINITY_DN60673_c2_g1_i2;TRINITY_DN60673_c2_g1_i3;TRINITY_DN60673_c2_g1_i4;TRINITY_DN60673_c2_g1_i5;TRINITY_DN60673_c2_g1_i6;TRINITY_DN60673_c2_g1_i7;TRINITY_DN60673_c2_g1_i8;TRINITY_DN60673_c2_g1_i9	hypotheticalproteinCKAN_02618700[Cinnamomummicranthumf.kanehirae]	-	-	GO:0003674(molecular_function);GO:0005634(nucleus);GO:0008150(biological_process)	K01593	aromatic-L-amino-acid/L-tryptophan decarboxylase
TRINITY_DN60963_c0_g1	661	TRINITY_DN60963_c0_g1_i1;TRINITY_DN60963_c0_g1_i2;TRINITY_DN60963_c0_g1_i3;TRINITY_DN60963_c0_g1_i4;TRINITY_DN60963_c0_g1_i5;TRINITY_DN60963_c0_g1_i6	tyrosine/dopadecarboxylase[Thalictrumflavumsubsp.glaucum]	TYDC5	Tyrosine/DOPAdecarboxylase5OS=PapaversomniferumGN=TYDC5PE=2SV=1	GO:0004837(tyrosinedecarboxylaseactivity);GO:0005737(cytoplasm);GO:0006520(cellularaminoacidmetabolicprocess);GO:0006559(L-phenylalaninecatabolicprocess);GO:0009611(responsetowounding);GO:0016740(transferaseactivity);GO:0016831(carboxy-lyaseactivity);GO:0030170(pyridoxalphosphatebinding);GO:1990055(phenylacetaldehydesynthaseactivity)	K01593	aromatic-L-amino-acid/L-tryptophan decarboxylase
TRINITY_DN60963_c1_g1	205	TRINITY_DN60963_c1_g1_i1	putativetyrosine/dopadecarboxylase,partial[Papaverbracteatum]	TYDC3	Tyrosine/DOPAdecarboxylase3OS=PapaversomniferumGN=TYDC3PE=2SV=2	GO:0004837(tyrosinedecarboxylaseactivity);GO:0005737(cytoplasm);GO:0006520(cellularaminoacidmetabolicprocess);GO:0006559(L-phenylalaninecatabolicprocess);GO:0009611(responsetowounding);GO:0016740(transferaseactivity);GO:0016831(carboxy-lyaseactivity);GO:0030170(pyridoxalphosphatebinding);GO:1990055(phenylacetaldehydesynthaseactivity)	K01593	aromatic-L-amino-acid/L-tryptophan decarboxylase
TRINITY_DN60963_c1_g2	849	TRINITY_DN60963_c1_g2_i1;TRINITY_DN60963_c1_g2_i2;TRINITY_DN60963_c1_g2_i3;TRINITY_DN60963_c1_g2_i4;TRINITY_DN60963_c1_g2_i5	tyrosine/dopadecarboxylase[Thalictrumflavumsubsp.glaucum]	TYDC2	Tyrosine/DOPAdecarboxylase2OS=PapaversomniferumGN=TYDC2PE=2SV=1	GO:0004837(tyrosinedecarboxylaseactivity);GO:0005737(cytoplasm);GO:0006520(cellularaminoacidmetabolicprocess);GO:0006559(L-phenylalaninecatabolicprocess);GO:0009611(responsetowounding);GO:0016740(transferaseactivity);GO:0016831(carboxy-lyaseactivity);GO:0030170(pyridoxalphosphatebinding);GO:1990055(phenylacetaldehydesynthaseactivity)	K01593	aromatic-L-amino-acid/L-tryptophan decarboxylase
TRINITY_DN61964_c2_g1	971	TRINITY_DN61964_c2_g1_i1;TRINITY_DN61964_c2_g1_i10;TRINITY_DN61964_c2_g1_i11;TRINITY_DN61964_c2_g1_i2;TRINITY_DN61964_c2_g1_i3;TRINITY_DN61964_c2_g1_i4;TRINITY_DN61964_c2_g1_i5;TRINITY_DN61964_c2_g1_i6;TRINITY_DN61964_c2_g1_i7;TRINITY_DN61964_c2_g1_i8;TRINITY_DN61964_c2_g1_i9	hypotheticalproteinCKAN_02620000[Cinnamomummicranthumf.kanehirae]	-	-	GO:0003674(molecular_function);GO:0005575(cellular_component);GO:0008150(biological_process)	K01593	aromatic-L-amino-acid/L-tryptophan decarboxylase
TRINITY_DN35304_c0_g2	1645	TRINITY_DN35304_c0_g2_i1	aldehydedehydrogenasefamily2memberB7,mitochondrial-likeisoformX2[Papaversomniferum]	Aldh2	Aldehydedehydrogenase,mitochondrialOS=MusmusculusGN=Aldh2PE=1SV=1	GO:0004029(aldehydedehydrogenase(NAD)activity)	K00128	aldehyde dehydrogenase(NAD+)
TRINITY_DN37436_c0_g1	1460	TRINITY_DN37436_c0_g1_i1	PREDICTED:oxygen-dependentcholinedehydrogenase-like[Gossypiumhirsutum]	betB	NAD/NADP-dependentbetainealdehydedehydrogenaseOS=Ochrobactrumanthropi(strainATCC49188/DSM6882/JCM21032/NBRC15819/NCTC12168)GN=betBPE=3SV=1	GO:0019145(aminobutyraldehydedehydrogenaseactivity);GO:0047105(4-trimethylammoniobutyraldehydedehydrogenaseactivity)	K00128	aldehyde dehydrogenase(NAD+)
TRINITY_DN35304_c0_g1	1886	TRINITY_DN35304_c0_g1_i1;TRINITY_DN35304_c0_g1_i2;TRINITY_DN35304_c0_g1_i3	aldehydedehydrogenasefamily2memberB7,mitochondrial-likeisoformX2[Papaversomniferum]	ALDH1A2	Retinaldehydrogenase2OS=HomosapiensGN=ALDH1A2PE=1SV=3	GO:0004029(aldehydedehydrogenase(NAD)activity)	K00128	aldehyde dehydrogenase(NAD+)
TRINITY_DN53476_c1_g1	1612	TRINITY_DN53476_c1_g1_i1	hypotheticalproteinAQUCO_02000312v1[Aquilegiacoerulea]	ALDH3F1	Aldehydedehydrogenasefamily3memberF1OS=ArabidopsisthalianaGN=ALDH3F1PE=2SV=2	GO:0004028(3-chloroallylaldehydedehydrogenaseactivity);GO:0004029(aldehydedehydrogenase(NAD)activity)	K00128	aldehyde dehydrogenase(NAD+)
TRINITY_DN21512_c1_g1	1646	TRINITY_DN21512_c1_g1_i1	hypotheticalproteinSELMODRAFT_227647[Selaginellamoellendorffii]	Aldh3a1	Aldehydedehydrogenase,dimericNADP-preferringOS=MusmusculusGN=Aldh3a1PE=1SV=2	GO:0004028(3-chloroallylaldehydedehydrogenaseactivity);GO:0004029(aldehydedehydrogenase(NAD)activity)	K00128	aldehyde dehydrogenase(NAD+)
TRINITY_DN56349_c0_g2	1623	TRINITY_DN56349_c0_g2_i1;TRINITY_DN56349_c0_g2_i2	hypotheticalproteinAQUCO_01400247v1[Aquilegiacoerulea]	ALDH3H1	Aldehydedehydrogenasefamily3memberH1OS=ArabidopsisthalianaGN=ALDH3H1PE=1SV=2	GO:0004028(3-chloroallylaldehydedehydrogenaseactivity);GO:0004029(aldehydedehydrogenase(NAD)activity)	K00128	aldehyde dehydrogenase(NAD+)
TRINITY_DN56349_c0_g1	1905	TRINITY_DN56349_c0_g1_i1;TRINITY_DN56349_c0_g1_i2;TRINITY_DN56349_c0_g1_i3;TRINITY_DN56349_c0_g1_i4;TRINITY_DN56349_c0_g1_i5;TRINITY_DN56349_c0_g1_i6;TRINITY_DN56349_c0_g1_i7;TRINITY_DN56349_c0_g1_i8;TRINITY_DN56349_c0_g1_i9	AldehydedehydrogenaseNAD(P)-dependent[Macleayacordata]	ALDH3H1	Aldehydedehydrogenasefamily3memberH1OS=ArabidopsisthalianaGN=ALDH3H1PE=1SV=2	GO:0004028(3-chloroallylaldehydedehydrogenaseactivity);GO:0004029(aldehydedehydrogenase(NAD)activity)	K00128	aldehyde dehydrogenase(NAD+)
TRINITY_DN45583_c2_g3	724	TRINITY_DN45583_c2_g3_i1;TRINITY_DN45583_c2_g3_i2	PREDICTED:aldehydedehydrogenasefamily3memberH1-likeisoformX1[Nelumbonucifera]	-	-	GO:0004028(3-chloroallylaldehydedehydrogenaseactivity);GO:0004029(aldehydedehydrogenase(NAD)activity)	K00128	aldehyde dehydrogenase(NAD+)
TRINITY_DN43063_c0_g1	2000	TRINITY_DN43063_c0_g1_i1;TRINITY_DN43063_c0_g1_i2;TRINITY_DN43063_c0_g1_i3;TRINITY_DN43063_c0_g1_i4	hypotheticalproteinAQUCO_00200240v1[Aquilegiacoerulea]	Aldh2	Aldehydedehydrogenase,mitochondrialOS=MusmusculusGN=Aldh2PE=1SV=1	GO:0004029(aldehydedehydrogenase(NAD)activity);GO:0005515(proteinbinding);GO:0005739(mitochondrion);GO:0008152(metabolicprocess);GO:0016491(oxidoreductaseactivity);GO:0042802(identicalproteinbinding);GO:0043066(negativeregulationofapoptoticprocess);GO:0051287(NADbinding);GO:0055114(oxidation-reductionprocess);GO:0070404(NADHbinding)	K00128	aldehyde dehydrogenase(NAD+)
TRINITY_DN53476_c0_g1	722	TRINITY_DN53476_c0_g1_i1	hypotheticalproteinAQUCO_02000311v1[Aquilegiacoerulea]	ALDH3F1	Aldehydedehydrogenasefamily3memberF1OS=ArabidopsisthalianaGN=ALDH3F1PE=2SV=2	GO:0004028(3-chloroallylaldehydedehydrogenaseactivity);GO:0004029(aldehydedehydrogenase(NAD)activity)	K00128	aldehyde dehydrogenase(NAD+)
TRINITY_DN49942_c1_g1	790	TRINITY_DN49942_c1_g1_i1;TRINITY_DN49942_c1_g1_i2;TRINITY_DN49942_c1_g1_i3	hypotheticalproteinAQUCO_02000312v1[Aquilegiacoerulea]	ALDH3F1	Aldehydedehydrogenasefamily3memberF1OS=ArabidopsisthalianaGN=ALDH3F1PE=2SV=2	GO:0004028(3-chloroallylaldehydedehydrogenaseactivity);GO:0004029(aldehydedehydrogenase(NAD)activity)	K00128	aldehyde dehydrogenase(NAD+)
TRINITY_DN58046_c0_g1	2034	TRINITY_DN58046_c0_g1_i1;TRINITY_DN58046_c0_g1_i10;TRINITY_DN58046_c0_g1_i11;TRINITY_DN58046_c0_g1_i12;TRINITY_DN58046_c0_g1_i2;TRINITY_DN58046_c0_g1_i3;TRINITY_DN58046_c0_g1_i4;TRINITY_DN58046_c0_g1_i5;TRINITY_DN58046_c0_g1_i6;TRINITY_DN58046_c0_g1_i7;TRINITY_DN58046_c0_g1_i8;TRINITY_DN58046_c0_g1_i9	aldehydedehydrogenasefamily2memberB7,mitochondrial[Jatrophacurcas]	ALDH2B7	Aldehydedehydrogenasefamily2memberB7,mitochondrialOS=ArabidopsisthalianaGN=ALDH2B7PE=2SV=2	GO:0004029(aldehydedehydrogenase(NAD)activity)	K00128	aldehyde dehydrogenase(NAD+)
TRINITY_DN21553_c0_g3	317	TRINITY_DN21553_c0_g3_i1	Aldehydedehydrogenasefamily3memberH1isoformA[Glycinesoja]	ALDH3I1	Aldehydedehydrogenasefamily3memberI1,chloroplasticOS=ArabidopsisthalianaGN=ALDH3I1PE=1SV=2	GO:0004028(3-chloroallylaldehydedehydrogenaseactivity);GO:0004029(aldehydedehydrogenase(NAD)activity)	K00128	aldehyde dehydrogenase(NAD+)
TRINITY_DN46551_c2_g3	221	TRINITY_DN46551_c2_g3_i1	hypotheticalproteinAXG93_4697s1420[Marchantiapolymorphasubsp.ruderalis]	ALDH3A2	FattyaldehydedehydrogenaseOS=HomosapiensGN=ALDH3A2PE=1SV=1	GO:0000302(responsetoreactiveoxygenspecies);GO:0001561(fattyacidalpha-oxidation);GO:0004028(3-chloroallylaldehydedehydrogenaseactivity);GO:0004029(aldehydedehydrogenase(NAD)activity);GO:0004030(aldehydedehydrogenase[NAD(P)+]activity);GO:0005634(nucleus);GO:0005743(mitochondrialinnermembrane);GO:0005777(peroxisome);GO:0005778(peroxisomalmembrane);GO:0005789(endoplasmicreticulummembrane);GO:0005829…	K00128	aldehyde dehydrogenase(NAD+)
TRINITY_DN46551_c2_g2	282	TRINITY_DN46551_c2_g2_i1	aldehydedehydrogenase[Klebsormidiumnitens]	ALDH3A2	FattyaldehydedehydrogenaseOS=HomosapiensGN=ALDH3A2PE=1SV=1	GO:0016620(oxidoreductaseactivity,actingonthealdehydeoroxogroupofdonors,NADorNADPasacceptor);GO:0055114(oxidation-reductionprocess)	K00128	aldehyde dehydrogenase(NAD+)
TRINITY_DN31325_c0_g1	339	TRINITY_DN31325_c0_g1_i1	Aldehydedehydrogenasefamily3memberH1isoformA[Glycinesoja]	Aldh3a2	FattyaldehydedehydrogenaseOS=MusmusculusGN=Aldh3a2PE=1SV=2	GO:0004028(3-chloroallylaldehydedehydrogenaseactivity);GO:0004030(aldehydedehydrogenase[NAD(P)+]activity);GO:0006081(cellularaldehydemetabolicprocess);GO:0008152(metabolicprocess);GO:0016020(membrane);GO:0016021(integralcomponentofmembrane);GO:0016491(oxidoreductaseactivity);GO:0055114(oxidation-reductionprocess)	K00128	aldehyde dehydrogenase(NAD+)
TRINITY_DN21553_c0_g1	229	TRINITY_DN21553_c0_g1_i1	Aldehydedehydrogenasefamily3memberH1,partial[Mucunapruriens]	ALDH3H1	Aldehydedehydrogenasefamily3memberH1OS=ArabidopsisthalianaGN=ALDH3H1PE=1SV=2	GO:0004028(3-chloroallylaldehydedehydrogenaseactivity);GO:0004029(aldehydedehydrogenase(NAD)activity)	K00128	aldehyde dehydrogenase(NAD+)
TRINITY_DN19984_c0_g1	283	TRINITY_DN19984_c0_g1_i1	Aldehydedehydrogenasefamily2memberB7,mitochondrial[Mucunapruriens]	Aldh1a1	Retinaldehydrogenase1OS=MusmusculusGN=Aldh1a1PE=1SV=5	GO:0001523(retinoidmetabolicprocess);GO:0001758(retinaldehydrogenaseactivity);GO:0002072(opticcupmorphogenesisinvolvedincamera-typeeyedevelopment);GO:0002138(retinoicacidbiosyntheticprocess);GO:0004028(3-chloroallylaldehydedehydrogenaseactivity);GO:0004029(aldehydedehydrogenase(NAD)activity);GO:0005634(nucleus);GO:0005737(cytoplasm);GO:0005829(cytosol);GO:0006979(responsetooxidativestress);GO:000…	K00128	aldehyde dehydrogenase(NAD+)
TRINITY_DN28071_c0_g1	236	TRINITY_DN28071_c0_g1_i1	Aldehydedehydrogenase,mitochondrial[Capsicumchinense]	Aldh1b1	AldehydedehydrogenaseX,mitochondrialOS=MusmusculusGN=Aldh1b1PE=1SV=1	GO:0004029(aldehydedehydrogenase(NAD)activity);GO:0005654(nucleoplasm);GO:0005739(mitochondrion);GO:0008152(metabolicprocess);GO:0016491(oxidoreductaseactivity);GO:0043231(intracellularmembrane-boundedorganelle);GO:0055114(oxidation-reductionprocess)	K00128	aldehyde dehydrogenase(NAD+)
TRINITY_DN21553_c0_g2	278	TRINITY_DN21553_c0_g2_i1	aldehydedehydrogenasefamily3memberH1-like[Cajanuscajan]	ALDH3H1	Aldehydedehydrogenasefamily3memberH1OS=ArabidopsisthalianaGN=ALDH3H1PE=1SV=2	GO:0004028(3-chloroallylaldehydedehydrogenaseactivity);GO:0004029(aldehydedehydrogenase(NAD)activity)	K00128	aldehyde dehydrogenase(NAD+)
TRINITY_DN22436_c0_g1	324	TRINITY_DN22436_c0_g1_i1	aldehydedehydrogenasefamily2memberB7,mitochondrial-like[Cajanuscajan]	ALDH2B7	Aldehydedehydrogenasefamily2memberB7,mitochondrialOS=ArabidopsisthalianaGN=ALDH2B7PE=2SV=2	GO:0004029(aldehydedehydrogenase(NAD)activity)	K00128	aldehyde dehydrogenase(NAD+)
TRINITY_DN22568_c0_g2	306	TRINITY_DN22568_c0_g2_i1	benzaldehydedehydrogenase,partial[Populusdavidiana]	Aldh1a1	Retinaldehydrogenase1OS=MusmusculusGN=Aldh1a1PE=1SV=5	GO:0001523(retinoidmetabolicprocess);GO:0001758(retinaldehydrogenaseactivity);GO:0002072(opticcupmorphogenesisinvolvedincamera-typeeyedevelopment);GO:0002138(retinoicacidbiosyntheticprocess);GO:0004028(3-chloroallylaldehydedehydrogenaseactivity);GO:0004029(aldehydedehydrogenase(NAD)activity);GO:0005634(nucleus);GO:0005737(cytoplasm);GO:0005829(cytosol);GO:0006979(responsetooxidativestress);GO:000…	K00128	aldehyde dehydrogenase(NAD+)
TRINITY_DN62866_c0_g1	1540	TRINITY_DN62866_c0_g1_i1	PREDICTED:aldehydedehydrogenasefamily2memberB7,mitochondrial-like[Solanumtuberosum]	ALDH2	Aldehydedehydrogenase,mitochondrialOS=HomosapiensGN=ALDH2PE=1SV=2	GO:0004029(aldehydedehydrogenase(NAD)activity);GO:0008152(metabolicprocess);GO:0016491(oxidoreductaseactivity);GO:0055114(oxidation-reductionprocess)	K00128	aldehyde dehydrogenase(NAD+)
TRINITY_DN19411_c0_g1	343	TRINITY_DN19411_c0_g1_i1	aldehydedehydrogenasefamily2memberC4-like,partial[Phalaenopsisequestris]	ALDH16A1	Aldehydedehydrogenasefamily16memberA1OS=HomosapiensGN=ALDH16A1PE=1SV=2	GO:0016020(membrane);GO:0019145(aminobutyraldehydedehydrogenaseactivity);GO:0047105(4-trimethylammoniobutyraldehydedehydrogenaseactivity);GO:0055114(oxidation-reductionprocess);GO:0070062(extracellularexosome)	K00128	aldehyde dehydrogenase(NAD+)
TRINITY_DN24480_c0_g2	314	TRINITY_DN24480_c0_g2_i1	PREDICTED:oxygen-dependentcholinedehydrogenase-like[Gossypiumhirsutum]	Aldh9a1	4-trimethylaminobutyraldehydedehydrogenaseOS=RattusnorvegicusGN=Aldh9a1PE=1SV=1	GO:0004029(aldehydedehydrogenase(NAD)activity);GO:0008152(metabolicprocess);GO:0016491(oxidoreductaseactivity);GO:0019145(aminobutyraldehydedehydrogenaseactivity);GO:0047105(4-trimethylammoniobutyraldehydedehydrogenaseactivity);GO:0055114(oxidation-reductionprocess)	K00128	aldehyde dehydrogenase(NAD+)
TRINITY_DN2605_c0_g1	1342	TRINITY_DN2605_c0_g1_i1	aldehydedehydrogenasefamily7memberB4[Eutremasalsugineum]	DDB_G0276821	Putativealdehydedehydrogenasefamily7memberA1homologOS=DictyosteliumdiscoideumGN=DDB_G0276821PE=3SV=2	GO:0004029(aldehydedehydrogenase(NAD)activity)	K14085	aldehydede hydrogenase family 7 member A1
TRINITY_DN32764_c1_g1	214	TRINITY_DN32764_c1_g1_i1	aldehydedehydrogenase[Klebsormidiumnitens]	Aldh7a1	Alpha-aminoadipicsemialdehydedehydrogenaseOS=MusmusculusGN=Aldh7a1PE=1SV=4	GO:0004029(aldehydedehydrogenase(NAD)activity);GO:0004043(L-aminoadipate-semialdehydedehydrogenaseactivity);GO:0005634(nucleus);GO:0005737(cytoplasm);GO:0005739(mitochondrion);GO:0005829(cytosol);GO:0008152(metabolicprocess);GO:0008802(betaine-aldehydedehydrogenaseactivity);GO:0016491(oxidoreductaseactivity);GO:0016620(oxidoreductaseactivity,actingonthealdehydeoroxogroupofdonors,NADorNADPasaccept…	K14085	aldehydede hydrogenase family 7 member A1
TRINITY_DN44144_c1_g1	262	TRINITY_DN44144_c1_g1_i1	aldehydedehydrogenasefamily7memberA1[Medicagotruncatula]	alh-9	Putativealdehydedehydrogenasefamily7memberA1homologOS=CaenorhabditiselegansGN=alh-9PE=3SV=2	GO:0004029(aldehydedehydrogenase(NAD)activity);GO:0004043(L-aminoadipate-semialdehydedehydrogenaseactivity);GO:0005575(cellular_component);GO:0006081(cellularaldehydemetabolicprocess);GO:0008152(metabolicprocess);GO:0016491(oxidoreductaseactivity);GO:0016620(oxidoreductaseactivity,actingonthealdehydeoroxogroupofdonors,NADorNADPasacceptor);GO:0055114(oxidation-reductionprocess)	K14085	aldehydede hydrogenase family 7 member A1
TRINITY_DN44144_c1_g2	244	TRINITY_DN44144_c1_g2_i1	aldehydedehydrogenasefamily7memberB4[Eutremasalsugineum]	alh-9	Putativealdehydedehydrogenasefamily7memberA1homologOS=CaenorhabditiselegansGN=alh-9PE=3SV=2	GO:0004029(aldehydedehydrogenase(NAD)activity);GO:0004043(L-aminoadipate-semialdehydedehydrogenaseactivity);GO:0005575(cellular_component);GO:0006081(cellularaldehydemetabolicprocess);GO:0008152(metabolicprocess);GO:0016491(oxidoreductaseactivity);GO:0016620(oxidoreductaseactivity,actingonthealdehydeoroxogroupofdonors,NADorNADPasacceptor);GO:0055114(oxidation-reductionprocess)	K14085	aldehydede hydrogenase family 7 member A1
TRINITY_DN44144_c3_g2	1606	TRINITY_DN44144_c3_g2_i1;TRINITY_DN44144_c3_g2_i2;TRINITY_DN44144_c3_g2_i3;TRINITY_DN44144_c3_g2_i4;TRINITY_DN44144_c3_g2_i5;TRINITY_DN44144_c3_g2_i6	aldehydedehydrogenasefamily7memberB4[Eutremasalsugineum]	ALDH7B4	Aldehydedehydrogenasefamily7memberB4OS=ArabidopsisthalianaGN=ALDH7B4PE=2SV=3	GO:0004029(aldehydedehydrogenase(NAD)activity)	K14085	aldehydede hydrogenase family 7 member A1
TRINITY_DN44144_c3_g7	878	TRINITY_DN44144_c3_g7_i1	hypotheticalproteinLR48_Vigan04g014900[Vignaangularis]	Aldh7a1	Alpha-aminoadipicsemialdehydedehydrogenaseOS=RattusnorvegicusGN=Aldh7a1PE=1SV=2	GO:0004029(aldehydedehydrogenase(NAD)activity)	K14085	aldehydede hydrogenase family 7 member A1
TRINITY_DN49747_c0_g1	2069	TRINITY_DN49747_c0_g1_i1;TRINITY_DN49747_c0_g1_i2;TRINITY_DN49747_c0_g1_i3	hypotheticalproteinAQUCO_07600061v1[Aquilegiacoerulea]	-	Aldehydedehydrogenasefamily7memberA1OS=MalusdomesticaPE=1SV=3	GO:0004029(aldehydedehydrogenase(NAD)activity)	K14085	aldehydede hydrogenase family 7 member A1
TRINITY_DN25996_c0_g2	358	TRINITY_DN25996_c0_g2_i1	hypotheticalproteinTSUD_92030[Trifoliumsubterraneum]	-	-	GO:0005783(endoplasmicreticulum);GO:0046513(ceramidebiosyntheticprocess);GO:0050291(sphingosineN-acyltransferaseactivity)	K01426	amidase
TRINITY_DN31486_c0_g1	534	TRINITY_DN31486_c0_g1_i1	hypotheticalproteinCK203_041937[Vitisvinifera]	-	-	-	K01426	amidase
TRINITY_DN34714_c0_g5	388	TRINITY_DN34714_c0_g5_i1	putativeribonucleaseHprotein[Vitisvinifera]	-	-	-	K01426	amidase
TRINITY_DN36392_c5_g4	1803	TRINITY_DN36392_c5_g4_i1	TransposonTX1uncharacterized149kDaprotein[Vitisvinifera]	-	LINE-1retrotransposableelementORF2proteinOS=HomosapiensPE=1SV=1	GO:0003964(RNA-directedDNApolymeraseactivity)	K01426	amidase
TRINITY_DN36506_c1_g3	380	TRINITY_DN36506_c1_g3_i1	PREDICTED:uncharacterizedproteinLOC109004924[Juglansregia]	-	-	-	K01426	amidase
TRINITY_DN36578_c0_g4	1523	TRINITY_DN36578_c0_g4_i1	RNApolymeraseII-associatedprotein3[OryzasativaJaponicaGroup]	DNAJC7	DnaJhomologsubfamilyCmember7OS=PongoabeliiGN=DNAJC7PE=2SV=1	GO:0001671(ATPaseactivatoractivity);GO:0005515(proteinbinding);GO:0005654(nucleoplasm);GO:0005737(cytoplasm);GO:0005829(cytosol);GO:0005856(cytoskeleton);GO:0006457(proteinfolding);GO:0016020(membrane);GO:0031072(heatshockproteinbinding);GO:0032781(positiveregulationofATPaseactivity);GO:0070062(extracellularexosome);GO:1900034(regulationofcellularresponsetoheat)	K01426	amidase
TRINITY_DN37425_c5_g3	376	TRINITY_DN37425_c5_g3_i1	PREDICTED:uncharacterizedproteinLOC108984719,partial[Juglansregia]	-	-	-	K01426	amidase
TRINITY_DN37849_c0_g2	532	TRINITY_DN37849_c0_g2_i1	PREDICTED:uncharacterizedproteinLOC104249984[Nicotianasylvestris]	-	-	-	K01426	amidase
TRINITY_DN38924_c2_g1	226	TRINITY_DN38924_c2_g1_i1	putativeribonucleaseHprotein[Vitisvinifera]	-	-	-	K01426	amidase
TRINITY_DN40834_c5_g6	211	TRINITY_DN40834_c5_g6_i1	uncharacterizedproteinLOC113305077[Papaversomniferum]	-	-	-	K01426	amidase
TRINITY_DN41084_c3_g1	401	TRINITY_DN41084_c3_g1_i1	PREDICTED:uncharacterizedproteinLOC108173334[Malusdomestica]	-	-	-	K01426	amidase
TRINITY_DN41833_c3_g1	307	TRINITY_DN41833_c3_g1_i1	putativeribonucleaseHprotein[Vitisvinifera]	-	-	-	K01426	amidase
TRINITY_DN41905_c0_g1	206	TRINITY_DN41905_c0_g1_i1	hypotheticalproteinBVC80_1593g16[Macleayacordata]	-	-	-	K01426	amidase
TRINITY_DN42073_c1_g1	224	TRINITY_DN42073_c1_g1_i1	uncharacterizedproteinLOC113294452[Papaversomniferum]	-	-	-	K01426	amidase
TRINITY_DN42516_c1_g1	637	TRINITY_DN42516_c1_g1_i1;TRINITY_DN42516_c1_g1_i2;TRINITY_DN42516_c1_g1_i3	Reversetranscriptasezinc-bindingdomain[Macleayacordata]	-	-	-	K01426	amidase
TRINITY_DN43157_c5_g2	220	TRINITY_DN43157_c5_g2_i1	PREDICTED:uncharacterizedproteinLOC107787931[Nicotianatabacum]	-	-	-	K01426	amidase
TRINITY_DN44061_c1_g2	706	TRINITY_DN44061_c1_g2_i1;TRINITY_DN44061_c1_g2_i2;TRINITY_DN44061_c1_g2_i3;TRINITY_DN44061_c1_g2_i4	putativeribonucleaseHprotein[Vitisvinifera]	-	-	-	K01426	amidase
TRINITY_DN47754_c2_g5	362	TRINITY_DN47754_c2_g5_i1	PREDICTED:uncharacterizedproteinLOC107787931[Nicotianatabacum]	-	-	-	K01426	amidase
TRINITY_DN47965_c2_g1	902	TRINITY_DN47965_c2_g1_i1;TRINITY_DN47965_c2_g1_i2;TRINITY_DN47965_c2_g1_i3;TRINITY_DN47965_c2_g1_i4	Reversetranscriptasezinc-bindingdomain[Macleayacordata]	-	-	GO:0005634(nucleus);GO:0043565(sequence-specificDNAbinding);GO:0045944(positiveregulationoftranscriptionbyRNApolymeraseII)	K01426	amidase
TRINITY_DN48733_c0_g2	1431	TRINITY_DN48733_c0_g2_i1	hypotheticalproteinAQUCO_05400135v1[Aquilegiacoerulea]	AMI1	Amidase1OS=ArabidopsisthalianaGN=AMI1PE=1SV=1	GO:0004040(amidaseactivity);GO:0005654(nucleoplasm);GO:0005737(cytoplasm);GO:0005829(cytosol);GO:0009684(indoleaceticacidbiosyntheticprocess);GO:0009851(auxinbiosyntheticprocess);GO:0016810(hydrolaseactivity,actingoncarbon-nitrogen(butnotpeptide)bonds);GO:0043864(indoleacetamidehydrolaseactivity)	K01426	amidase
TRINITY_DN48843_c1_g1	381	TRINITY_DN48843_c1_g1_i1;TRINITY_DN48843_c1_g1_i2;TRINITY_DN48843_c1_g1_i3	PREDICTED:uncharacterizedproteinLOC107787931[Nicotianatabacum]	-	-	-	K01426	amidase
TRINITY_DN48843_c1_g2	265	TRINITY_DN48843_c1_g2_i1	PREDICTED:LOWQUALITYPROTEIN:uncharacterizedproteinLOC103829890[Brassicarapa]	-	-	-	K01426	amidase
TRINITY_DN49102_c0_g2	369	TRINITY_DN49102_c0_g2_i1	PREDICTED:uncharacterizedproteinLOC109115081[Nelumbonucifera]	-	-	-	K01426	amidase
TRINITY_DN53528_c0_g1	2112	TRINITY_DN53528_c0_g1_i1;TRINITY_DN53528_c0_g1_i2	PREDICTED:outerenvelopeprotein64,mitochondrial[Nelumbonucifera]	OM64	Outerenvelopeprotein64,mitochondrialOS=ArabidopsisthalianaGN=OM64PE=1SV=1	GO:0004040(amidaseactivity);GO:0005739(mitochondrion);GO:0006626(proteintargetingtomitochondrion)	K01426	amidase
TRINITY_DN53824_c1_g2	784	TRINITY_DN53824_c1_g2_i1;TRINITY_DN53824_c1_g2_i2;TRINITY_DN53824_c1_g2_i3;TRINITY_DN53824_c1_g2_i4;TRINITY_DN53824_c1_g2_i5	PREDICTED:outerenvelopeprotein64,chloroplastic-like[Nelumbonucifera]	OEP64	Outerenvelopeprotein64,chloroplasticOS=ArabidopsisthalianaGN=OEP64PE=1SV=1	GO:0004040(amidaseactivity);GO:0009507(chloroplast);GO:0009536(plastid);GO:0009941(chloroplastenvelope);GO:0015031(proteintransport);GO:0016021(integralcomponentofmembrane);GO:0031359(integralcomponentofchloroplastoutermembrane)	K01426	amidase
TRINITY_DN54849_c2_g1	1829	TRINITY_DN54849_c2_g1_i1;TRINITY_DN54849_c2_g1_i2;TRINITY_DN54849_c2_g1_i3;TRINITY_DN54849_c2_g1_i4;TRINITY_DN54849_c2_g1_i5;TRINITY_DN54849_c2_g1_i6;TRINITY_DN54849_c2_g1_i7	Exonuclease1[Vitisvinifera]	-	-	-	K01426	amidase
TRINITY_DN57920_c1_g3	250	TRINITY_DN57920_c1_g3_i1	uncharacterizedproteinLOC113294452[Papaversomniferum]	-	-	-	K01426	amidase
TRINITY_DN59207_c1_g3	1316	TRINITY_DN59207_c1_g3_i1;TRINITY_DN59207_c1_g3_i2;TRINITY_DN59207_c1_g3_i3;TRINITY_DN59207_c1_g3_i4;TRINITY_DN59207_c1_g3_i5;TRINITY_DN59207_c1_g3_i6;TRINITY_DN59207_c1_g3_i7	hypotheticalproteinAQUCO_09100030v1[Aquilegiacoerulea]	OEP64	Outerenvelopeprotein64,chloroplasticOS=ArabidopsisthalianaGN=OEP64PE=1SV=1	GO:0004040(amidaseactivity);GO:0009507(chloroplast);GO:0009536(plastid);GO:0009941(chloroplastenvelope);GO:0015031(proteintransport);GO:0016021(integralcomponentofmembrane);GO:0031359(integralcomponentofchloroplastoutermembrane)	K01426	amidase
TRINITY_DN62250_c3_g1	929	TRINITY_DN62250_c3_g1_i1;TRINITY_DN62250_c3_g1_i2;TRINITY_DN62250_c3_g1_i3;TRINITY_DN62250_c3_g1_i4;TRINITY_DN62250_c3_g1_i5	Exonuclease1[Vitisvinifera]	-	-	-	K01426	amidase

## Sheet: S10-ABA synthesis genes
Supplementary Table S10. DEGs in the ABA synthesis pathway.
Gene_ID	Length	Trans_ID	Annotation	Name	swissprot_description	GO_Term	KOEntry	KODescription
TRINITY_DN25839_c0_g1	1395	TRINITY_DN25839_c0_g1_i1;TRINITY_DN25839_c0_g1_i2	hypotheticalproteinAQUCO_00500015v1[Aquilegiacoerulea]	hpxO	FAD-dependenturatehydroxylaseOS=Acinetobacterbaylyi(strainATCC33305/BD413/ADP1)GN=hpxOPE=1SV=1	GO:0004497(monooxygenaseactivity);GO:0044550(secondarymetabolitebiosyntheticprocess)	K09838	zeaxanthin epoxidase
TRINITY_DN52029_c0_g3	1430	TRINITY_DN52029_c0_g3_i1;TRINITY_DN52029_c0_g3_i10;TRINITY_DN52029_c0_g3_i2;TRINITY_DN52029_c0_g3_i3;TRINITY_DN52029_c0_g3_i4;TRINITY_DN52029_c0_g3_i5;TRINITY_DN52029_c0_g3_i6;TRINITY_DN52029_c0_g3_i7;TRINITY_DN52029_c0_g3_i8;TRINITY_DN52029_c0_g3_i9	hypotheticalproteinAQUCO_00500015v1[Aquilegiacoerulea]	hpxO	FAD-dependenturatehydroxylaseOS=Acinetobacterbaylyi(strainATCC33305/BD413/ADP1)GN=hpxOPE=1SV=1	GO:0004497(monooxygenaseactivity);GO:0044550(secondarymetabolitebiosyntheticprocess)	K09838	zeaxanthin epoxidase
TRINITY_DN56268_c0_g1	2359	TRINITY_DN56268_c0_g1_i1;TRINITY_DN56268_c0_g1_i2	hypotheticalproteinAQUCO_00700659v1[Aquilegiacoerulea]	-	Zeaxanthinepoxidase,chloroplasticOS=SolanumlycopersicumPE=2SV=1	GO:0004497(monooxygenaseactivity);GO:0044550(secondarymetabolitebiosyntheticprocess)	K09838	zeaxanthin epoxidase
TRINITY_DN57297_c0_g1	1468	TRINITY_DN57297_c0_g1_i1;TRINITY_DN57297_c0_g1_i2;TRINITY_DN57297_c0_g1_i3;TRINITY_DN57297_c0_g1_i4;TRINITY_DN57297_c0_g1_i5;TRINITY_DN57297_c0_g1_i6;TRINITY_DN57297_c0_g1_i7	hypotheticalproteinAQUCO_01400392v1[Aquilegiacoerulea]	hpxO	FAD-dependenturatehydroxylaseOS=Mycobacteriumvanbaalenii(strainDSM7251/PYR-1)GN=hpxOPE=1SV=1	GO:0004497(monooxygenaseactivity);GO:0044550(secondarymetabolitebiosyntheticprocess)	K09838	zeaxanthin epoxidase
TRINITY_DN58127_c1_g1	1012	TRINITY_DN58127_c1_g1_i1;TRINITY_DN58127_c1_g1_i2	Monooxygenase[Macleayacordata]	pqsH	2-heptyl-3-hydroxy-4(1H)-quinolonesynthaseOS=Pseudomonasaeruginosa(strainUCBPP-PA14)GN=pqsHPE=1SV=1	GO:0004497(monooxygenaseactivity);GO:0044550(secondarymetabolitebiosyntheticprocess)	K09838	zeaxanthin epoxidase
TRINITY_DN51653_c0_g1	2034	TRINITY_DN51653_c0_g1_i1;TRINITY_DN51653_c0_g1_i2;TRINITY_DN51653_c0_g1_i3	PREDICTED:9-cis-epoxycarotenoiddioxygenaseNCED3,chloroplastic-like[Nelumbonucifera]	NCED3	9-cis-epoxycarotenoiddioxygenaseNCED3,chloroplasticOS=ArabidopsisthalianaGN=NCED3PE=2SV=1	GO:0006970(responsetoosmoticstress);GO:0009414(responsetowaterdeprivation);GO:0009507(chloroplast);GO:0009535(chloroplastthylakoidmembrane);GO:0009570(chloroplaststroma);GO:0009688(abscisicacidbiosyntheticprocess);GO:0042538(hyperosmoticsalinityresponse);GO:0045549(9-cis-epoxycarotenoiddioxygenaseactivity);GO:0046872(metalionbinding);GO:0055114(oxidation-reductionprocess)	K09840	9-cis-epoxycarotenoid dioxygenase
TRINITY_DN58666_c0_g1	1914	TRINITY_DN58666_c0_g1_i1;TRINITY_DN58666_c0_g1_i2;TRINITY_DN58666_c0_g1_i3;TRINITY_DN58666_c0_g1_i4;TRINITY_DN58666_c0_g1_i5;TRINITY_DN58666_c0_g1_i6;TRINITY_DN58666_c0_g1_i7;TRINITY_DN58666_c0_g1_i8;TRINITY_DN58666_c0_g1_i9	PREDICTED:probablecarotenoidcleavagedioxygenase4,chloroplastic[Prunusmume]	CCD4	Probablecarotenoidcleavagedioxygenase4,chloroplasticOS=ArabidopsisthalianaGN=CCD4PE=1SV=1	GO:0005515(proteinbinding);GO:0009507(chloroplast);GO:0010287(plastoglobule);GO:0016702(oxidoreductaseactivity,actingonsingledonorswithincorporationofmolecularoxygen,incorporationoftwoatomsofoxygen);GO:0046872(metalionbinding);GO:0055114(oxidation-reductionprocess)	K09840	9-cis-epoxycarotenoid dioxygenase
TRINITY_DN58666_c0_g2	377	TRINITY_DN58666_c0_g2_i1	hypotheticalproteinAQUCO_05300008v1[Aquilegiacoerulea]	CCD4	Probablecarotenoidcleavagedioxygenase4,chloroplasticOS=ArabidopsisthalianaGN=CCD4PE=1SV=1	GO:0005515(proteinbinding);GO:0009507(chloroplast);GO:0010287(plastoglobule);GO:0016702(oxidoreductaseactivity,actingonsingledonorswithincorporationofmolecularoxygen,incorporationoftwoatomsofoxygen);GO:0046872(metalionbinding);GO:0055114(oxidation-reductionprocess)	K09840	9-cis-epoxycarotenoid dioxygenase
TRINITY_DN22912_c0_g2	1187	TRINITY_DN22912_c0_g2_i1	predictedprotein[Hordeumvulgaresubsp.vulgare]	rdh10b	Retinoldehydrogenase10-BOS=DaniorerioGN=rdh10bPE=2SV=2	GO:0016491(oxidoreductaseactivity);GO:0055114(oxidation-reductionprocess)	K09841	xanthoxin dehydrogenase
TRINITY_DN34128_c0_g1	860	TRINITY_DN34128_c0_g1_i1	PREDICTED:uncharacterizedproteinLOC104591764[Nelumbonucifera]	lvr	LevodionereductaseOS=LeifsoniaaquaticaGN=lvrPE=1SV=1	GO:0005777(peroxisome);GO:0016021(integralcomponentofmembrane);GO:0016491(oxidoreductaseactivity)	K09841	xanthoxin dehydrogenase
TRINITY_DN34420_c0_g1	866	TRINITY_DN34420_c0_g1_i1;TRINITY_DN34420_c0_g1_i2;TRINITY_DN34420_c0_g1_i3	hydroxyacyldehydrogenase,putative[Ricinuscommunis]	HSD17B10	3-hydroxyacyl-CoAdehydrogenasetype-2OS=HomosapiensGN=HSD17B10PE=1SV=3	GO:0001540(amyloid-betabinding);GO:0003857(3-hydroxyacyl-CoAdehydrogenaseactivity);GO:0004303(estradiol17-beta-dehydrogenaseactivity);GO:0005496(steroidbinding);GO:0005515(proteinbinding);GO:0005737(cytoplasm);GO:0005739(mitochondrion);GO:0005759(mitochondrialmatrix);GO:0005886(plasmamembrane);GO:0006629(lipidmetabolicprocess);GO:0007569(cellaging);GO:0008709(cholate7-alpha-dehydrogenaseactivity)…	K09841	xanthoxin dehydrogenase
TRINITY_DN38754_c0_g1	1062	TRINITY_DN38754_c0_g1_i1	hypotheticalproteinAQUCO_07200054v1[Aquilegiacoerulea]	-	Secoisolariciresinoldehydrogenase(Fragment)OS=PodophyllumpeltatumPE=1SV=1	GO:0005737(cytoplasm);GO:0016491(oxidoreductaseactivity);GO:0055114(oxidation-reductionprocess)	K09841	xanthoxin dehydrogenase
TRINITY_DN42117_c0_g1	850	TRINITY_DN42117_c0_g1_i1;TRINITY_DN42117_c0_g1_i2;TRINITY_DN42117_c0_g1_i3;TRINITY_DN42117_c0_g1_i4;TRINITY_DN42117_c0_g1_i5	hypotheticalproteinAQUCO_00200476v1[Aquilegiacoerulea]	-	(-)-isopiperitenol/(-)-carveoldehydrogenase,mitochondrialOS=MenthapiperitaPE=1SV=1	GO:0000166(nucleotidebinding);GO:0018458(isopiperitenoldehydrogenaseactivity);GO:0018459(carveoldehydrogenaseactivity);GO:0031525(mentholbiosyntheticprocess)	K09841	xanthoxin dehydrogenase
TRINITY_DN45160_c0_g1	873	TRINITY_DN45160_c0_g1_i1;TRINITY_DN45160_c0_g1_i2;TRINITY_DN45160_c0_g1_i3;TRINITY_DN45160_c0_g1_i4;TRINITY_DN45160_c0_g1_i5;TRINITY_DN45160_c0_g1_i6;TRINITY_DN45160_c0_g1_i7;TRINITY_DN45160_c0_g1_i8;TRINITY_DN45160_c0_g1_i9	PREDICTED:short-chaindehydrogenasereductase2a[Eucalyptusgrandis]	TS2	Sexdeterminationproteintasselseed-2OS=ZeamaysGN=TS2PE=2SV=1	GO:0005737(cytoplasm);GO:0016491(oxidoreductaseactivity);GO:0055114(oxidation-reductionprocess)	K09841	xanthoxin dehydrogenase
TRINITY_DN45160_c0_g2	959	TRINITY_DN45160_c0_g2_i1;TRINITY_DN45160_c0_g2_i2;TRINITY_DN45160_c0_g2_i3	hypotheticalproteinAQUCO_00400471v1[Aquilegiacoerulea]	SDR2a	Short-chaindehydrogenasereductase2aOS=ArabidopsisthalianaGN=SDR2aPE=3SV=1	GO:0005737(cytoplasm);GO:0016491(oxidoreductaseactivity);GO:0055114(oxidation-reductionprocess)	K09841	xanthoxin dehydrogenase
TRINITY_DN50940_c0_g1	890	TRINITY_DN50940_c0_g1_i1;TRINITY_DN50940_c0_g1_i2;TRINITY_DN50940_c0_g1_i3;TRINITY_DN50940_c0_g1_i4;TRINITY_DN50940_c0_g1_i5	secoisolariciresinoldehydrogenase-like[Heveabrasiliensis]	-	Secoisolariciresinoldehydrogenase(Fragment)OS=PodophyllumpeltatumPE=1SV=1	GO:0005737(cytoplasm);GO:0009626(plant-typehypersensitiveresponse);GO:0009688(abscisicacidbiosyntheticprocess);GO:0016491(oxidoreductaseactivity);GO:0042742(defenseresponsetobacterium);GO:0055114(oxidation-reductionprocess)	K09841	xanthoxin dehydrogenase
TRINITY_DN50940_c0_g2	416	TRINITY_DN50940_c0_g2_i1	secoisolariciresinoldehydrogenase-like[Ziziphusjujuba]	-	Secoisolariciresinoldehydrogenase(Fragment)OS=PodophyllumpeltatumPE=1SV=1	GO:0016491(oxidoreductaseactivity);GO:0055114(oxidation-reductionprocess)	K09841	xanthoxin dehydrogenase
TRINITY_DN50940_c0_g3	932	TRINITY_DN50940_c0_g3_i1	secoisolariciresinoldehydrogenase-like[Heveabrasiliensis]	-	Secoisolariciresinoldehydrogenase(Fragment)OS=PodophyllumpeltatumPE=1SV=1	GO:0005737(cytoplasm);GO:0016491(oxidoreductaseactivity);GO:0055114(oxidation-reductionprocess)	K09841	xanthoxin dehydrogenase
TRINITY_DN59895_c1_g5	859	TRINITY_DN59895_c1_g5_i1;TRINITY_DN59895_c1_g5_i2	hypotheticalproteinAQUCO_00200478v1[Aquilegiacoerulea]	-	(-)-isopiperitenol/(-)-carveoldehydrogenase,mitochondrialOS=MenthapiperitaPE=1SV=1	GO:0000166(nucleotidebinding);GO:0018458(isopiperitenoldehydrogenaseactivity);GO:0018459(carveoldehydrogenaseactivity);GO:0031525(mentholbiosyntheticprocess)	K09841	xanthoxin dehydrogenase
TRINITY_DN60710_c1_g3	1110	TRINITY_DN60710_c1_g3_i1;TRINITY_DN60710_c1_g3_i2	hypotheticalproteinAQUCO_00300905v1[Aquilegiacoerulea]	-	Secoisolariciresinoldehydrogenase(Fragment)OS=ForsythiaintermediaPE=1SV=1	GO:0005575(cellular_component);GO:0016491(oxidoreductaseactivity);GO:0055114(oxidation-reductionprocess)	K09841	xanthoxin dehydrogenase
TRINITY_DN63794_c0_g1	810	TRINITY_DN63794_c0_g1_i1	hydroxyacyldehydrogenase,putative[Ricinuscommunis]	Hsd17b10	3-hydroxyacyl-CoAdehydrogenasetype-2OS=RattusnorvegicusGN=Hsd17b10PE=1SV=3	GO:0055114(oxidation-reductionprocess)	K09841	xanthoxin dehydrogenase
TRINITY_DN36135_c0_g1	422	TRINITY_DN36135_c0_g1_i1;TRINITY_DN36135_c0_g1_i2	hypotheticalproteinAQUCO_00900595v1[Aquilegiacoerulea]	AAO1	Indole-3-acetaldehydeoxidaseOS=ArabidopsisthalianaGN=AAO1PE=1SV=2	GO:0004854(xanthinedehydrogenaseactivity);GO:0005829(cytosol);GO:0009115(xanthinecatabolicprocess);GO:0016903(oxidoreductaseactivity,actingonthealdehydeoroxogroupofdonors);GO:0050660(flavinadeninedinucleotidebinding)	K09842	abscisic-aldehyde oxidase
TRINITY_DN36285_c0_g1	1180	TRINITY_DN36285_c0_g1_i1	hypotheticalproteinAQUCO_00900595v1[Aquilegiacoerulea]	Os07g0281700	Putativealdehydeoxidase-likeproteinOS=Oryzasativasubsp.japonicaGN=Os07g0281700PE=3SV=1	GO:0004854(xanthinedehydrogenaseactivity);GO:0005829(cytosol);GO:0009115(xanthinecatabolicprocess);GO:0016903(oxidoreductaseactivity,actingonthealdehydeoroxogroupofdonors);GO:0050660(flavinadeninedinucleotidebinding)	K09842	abscisic-aldehyde oxidase
TRINITY_DN46720_c0_g1	855	TRINITY_DN46720_c0_g1_i1;TRINITY_DN46720_c0_g1_i2;TRINITY_DN46720_c0_g1_i3;TRINITY_DN46720_c0_g1_i4;TRINITY_DN46720_c0_g1_i5;TRINITY_DN46720_c0_g1_i6	hypotheticalproteinAQUCO_00900595v1[Aquilegiacoerulea]	AAO1	Indole-3-acetaldehydeoxidaseOS=ArabidopsisthalianaGN=AAO1PE=1SV=2	GO:0004854(xanthinedehydrogenaseactivity);GO:0005829(cytosol);GO:0009115(xanthinecatabolicprocess);GO:0016903(oxidoreductaseactivity,actingonthealdehydeoroxogroupofdonors);GO:0050660(flavinadeninedinucleotidebinding)	K09842	abscisic-aldehyde oxidase
TRINITY_DN53739_c0_g1	765	TRINITY_DN53739_c0_g1_i1	hypotheticalproteinAQUCO_00900595v1[Aquilegiacoerulea]	AAO2	Indole-3-acetaldehydeoxidaseOS=ArabidopsisthalianaGN=AAO2PE=1SV=2	GO:0004854(xanthinedehydrogenaseactivity);GO:0005829(cytosol);GO:0009115(xanthinecatabolicprocess);GO:0016903(oxidoreductaseactivity,actingonthealdehydeoroxogroupofdonors);GO:0050660(flavinadeninedinucleotidebinding)	K09842	abscisic-aldehyde oxidase
TRINITY_DN53739_c0_g2	1095	TRINITY_DN53739_c0_g2_i1;TRINITY_DN53739_c0_g2_i2;TRINITY_DN53739_c0_g2_i3;TRINITY_DN53739_c0_g2_i4;TRINITY_DN53739_c0_g2_i5;TRINITY_DN53739_c0_g2_i6;TRINITY_DN53739_c0_g2_i7	Aldehydeoxidase/xanthinedehydrogenase[Macleayacordata]	AAO3	Abscisic-aldehydeoxidaseOS=ArabidopsisthalianaGN=AAO3PE=1SV=1	GO:0004854(xanthinedehydrogenaseactivity);GO:0005829(cytosol);GO:0009115(xanthinecatabolicprocess);GO:0016903(oxidoreductaseactivity,actingonthealdehydeoroxogroupofdonors);GO:0050660(flavinadeninedinucleotidebinding)	K09842	abscisic-aldehyde oxidase
TRINITY_DN61695_c0_g1	1172	TRINITY_DN61695_c0_g1_i1;TRINITY_DN61695_c0_g1_i2;TRINITY_DN61695_c0_g1_i3;TRINITY_DN61695_c0_g1_i4	hypotheticalproteinAQUCO_00900595v1[Aquilegiacoerulea]	AO2	Indole-3-acetaldehydeoxidaseOS=ZeamaysGN=AO2PE=2SV=1	GO:0004854(xanthinedehydrogenaseactivity);GO:0005829(cytosol);GO:0009115(xanthinecatabolicprocess);GO:0016903(oxidoreductaseactivity,actingonthealdehydeoroxogroupofdonors);GO:0050660(flavinadeninedinucleotidebinding)	K09842	abscisic-aldehyde oxidase
TRINITY_DN61695_c0_g2	480	TRINITY_DN61695_c0_g2_i1	hypotheticalproteinAQUCO_00900595v1[Aquilegiacoerulea]	AAO4	Benzaldehydedehydrogenase(NAD(+))OS=ArabidopsisthalianaGN=AAO4PE=1SV=2	GO:0004854(xanthinedehydrogenaseactivity);GO:0005829(cytosol);GO:0009115(xanthinecatabolicprocess);GO:0016903(oxidoreductaseactivity,actingonthealdehydeoroxogroupofdonors);GO:0050660(flavinadeninedinucleotidebinding)	K09842	abscisic-aldehyde oxidase
TRINITY_DN61695_c1_g1	1147	TRINITY_DN61695_c1_g1_i1;TRINITY_DN61695_c1_g1_i2;TRINITY_DN61695_c1_g1_i3;TRINITY_DN61695_c1_g1_i4;TRINITY_DN61695_c1_g1_i5;TRINITY_DN61695_c1_g1_i6;TRINITY_DN61695_c1_g1_i7;TRINITY_DN61695_c1_g1_i8	hypotheticalproteinAQUCO_00900595v1[Aquilegiacoerulea]	AAO2	Indole-3-acetaldehydeoxidaseOS=ArabidopsisthalianaGN=AAO2PE=1SV=2	GO:0004854(xanthinedehydrogenaseactivity);GO:0005829(cytosol);GO:0009115(xanthinecatabolicprocess);GO:0016903(oxidoreductaseactivity,actingonthealdehydeoroxogroupofdonors);GO:0050660(flavinadeninedinucleotidebinding)	K09842	abscisic-aldehyde oxidase
TRINITY_DN61695_c1_g2	1477	TRINITY_DN61695_c1_g2_i1	hypotheticalproteinAQUCO_00900595v1[Aquilegiacoerulea]	AAO3	Abscisic-aldehydeoxidaseOS=ArabidopsisthalianaGN=AAO3PE=1SV=1	GO:0004854(xanthinedehydrogenaseactivity);GO:0005829(cytosol);GO:0009115(xanthinecatabolicprocess);GO:0016903(oxidoreductaseactivity,actingonthealdehydeoroxogroupofdonors);GO:0050660(flavinadeninedinucleotidebinding)	K09842	abscisic-aldehyde oxidase
TRINITY_DN61695_c1_g3	1129	TRINITY_DN61695_c1_g3_i1;TRINITY_DN61695_c1_g3_i2	hypotheticalproteinAQUCO_00900595v1[Aquilegiacoerulea]	AAO1	Indole-3-acetaldehydeoxidaseOS=ArabidopsisthalianaGN=AAO1PE=1SV=2	GO:0004854(xanthinedehydrogenaseactivity);GO:0005829(cytosol);GO:0009115(xanthinecatabolicprocess);GO:0016903(oxidoreductaseactivity,actingonthealdehydeoroxogroupofdonors);GO:0050660(flavinadeninedinucleotidebinding)	K09842	abscisic-aldehyde oxidase
TRINITY_DN62341_c2_g2	369	TRINITY_DN62341_c2_g2_i1	uncharacterizedproteinLOC113306489[Papaversomniferum]	AtMg00810	UncharacterizedmitochondrialproteinAtMg00810OS=ArabidopsisthalianaGN=AtMg00810PE=4SV=1	GO:0003723(RNAbinding);GO:0004525(ribonucleaseIIIactivity);GO:0005634(nucleus);GO:0005737(cytoplasm);GO:0016442(RISCcomplex);GO:0030422(productionofsiRNAinvolvedinRNAinterference)	K09842	abscisic-aldehyde oxidase
TRINITY_DN35997_c0_g1	1811	TRINITY_DN35997_c0_g1_i1	hypotheticalproteinAQUCO_00500554v1[Aquilegiacoerulea]	CYP707A1	Abscisicacid8'-hydroxylase1OS=ArabidopsisthalianaGN=CYP707A1PE=2SV=1	GO:0007275(multicellularorganismdevelopment);GO:0009687(abscisicacidmetabolicprocess);GO:0010268(brassinosteroidhomeostasis);GO:0010295((+)-abscisicacid8'-hydroxylaseactivity);GO:0016125(sterolmetabolicprocess);GO:0016132(brassinosteroidbiosyntheticprocess)	K09843	abscisic acid 8'-hydroxylase
TRINITY_DN41841_c3_g3	1153	TRINITY_DN41841_c3_g3_i1;TRINITY_DN41841_c3_g3_i2	hypotheticalproteinAQUCO_01000544v1,partial[Aquilegiacoerulea]	CYP707A4	Abscisicacid8'-hydroxylase4OS=ArabidopsisthalianaGN=CYP707A4PE=2SV=2	GO:0004497(monooxygenaseactivity);GO:0007275(multicellularorganismdevelopment);GO:0010268(brassinosteroidhomeostasis);GO:0016125(sterolmetabolicprocess);GO:0016132(brassinosteroidbiosyntheticprocess)	K09843	abscisic acid 8'-hydroxylase
TRINITY_DN42995_c0_g1	1140	TRINITY_DN42995_c0_g1_i1	hypotheticalproteinAQUCO_01500062v1[Aquilegiacoerulea]	CYP707A4	Abscisicacid8'-hydroxylase4OS=ArabidopsisthalianaGN=CYP707A4PE=2SV=2	GO:0007275(multicellularorganismdevelopment);GO:0010268(brassinosteroidhomeostasis);GO:0010295((+)-abscisicacid8'-hydroxylaseactivity);GO:0016125(sterolmetabolicprocess);GO:0016132(brassinosteroidbiosyntheticprocess)	K09843	abscisic acid 8'-hydroxylase
TRINITY_DN45112_c0_g1	693	TRINITY_DN45112_c0_g1_i1;TRINITY_DN45112_c0_g1_i10;TRINITY_DN45112_c0_g1_i11;TRINITY_DN45112_c0_g1_i2;TRINITY_DN45112_c0_g1_i3;TRINITY_DN45112_c0_g1_i4;TRINITY_DN45112_c0_g1_i5;TRINITY_DN45112_c0_g1_i6;TRINITY_DN45112_c0_g1_i7;TRINITY_DN45112_c0_g1_i8;TRINITY_DN45112_c0_g1_i9	ABA8'-hydroxylase,partial[Prunusavium]	CYP707A4	Abscisicacid8'-hydroxylase4OS=ArabidopsisthalianaGN=CYP707A4PE=2SV=2	GO:0007275(multicellularorganismdevelopment);GO:0010268(brassinosteroidhomeostasis);GO:0010295((+)-abscisicacid8'-hydroxylaseactivity);GO:0016125(sterolmetabolicprocess);GO:0016132(brassinosteroidbiosyntheticprocess)	K09843	abscisic acid 8'-hydroxylase
TRINITY_DN45112_c0_g4	1657	TRINITY_DN45112_c0_g4_i1	PREDICTED:abscisicacid8'-hydroxylase4[Vitisvinifera]	CYP707A4	Abscisicacid8'-hydroxylase4OS=ArabidopsisthalianaGN=CYP707A4PE=2SV=2	GO:0007275(multicellularorganismdevelopment);GO:0010268(brassinosteroidhomeostasis);GO:0010295((+)-abscisicacid8'-hydroxylaseactivity);GO:0016125(sterolmetabolicprocess);GO:0016132(brassinosteroidbiosyntheticprocess)	K09843	abscisic acid 8'-hydroxylase
TRINITY_DN37173_c1_g1	993	TRINITY_DN37173_c1_g1_i1	hypotheticalproteinAQUCO_03400167v1[Aquilegiacoerulea]	guaB	Inosine-5'-monophosphatedehydrogenaseOS=Pyrococcusfuriosus(strainATCC43587/DSM3638/JCM8422/Vc1)GN=guaBPE=3SV=1	-	K14595	abscisate beta-glucosyltransferase
TRINITY_DN41829_c0_g1	768	TRINITY_DN41829_c0_g1_i1;TRINITY_DN41829_c0_g1_i2;TRINITY_DN41829_c0_g1_i3	hypotheticalproteinAQUCO_01000616v1[Aquilegiacoerulea]	TOGT1	ScopoletinglucosyltransferaseOS=NicotianatabacumGN=TOGT1PE=1SV=1	GO:0009813(flavonoidbiosyntheticprocess);GO:0043231(intracellularmembrane-boundedorganelle);GO:0052696(flavonoidglucuronidation);GO:0080043(quercetin3-O-glucosyltransferaseactivity);GO:0080044(quercetin7-O-glucosyltransferaseactivity)	K14595	abscisate beta-glucosyltransferase
TRINITY_DN43406_c0_g2	1525	TRINITY_DN43406_c0_g2_i1;TRINITY_DN43406_c0_g2_i2	hypotheticalproteinAQUCO_01000617v1[Aquilegiacoerulea]	TOGT1	ScopoletinglucosyltransferaseOS=NicotianatabacumGN=TOGT1PE=1SV=1	GO:0009813(flavonoidbiosyntheticprocess);GO:0043231(intracellularmembrane-boundedorganelle);GO:0052696(flavonoidglucuronidation);GO:0080043(quercetin3-O-glucosyltransferaseactivity);GO:0080044(quercetin7-O-glucosyltransferaseactivity)	K14595	abscisate beta-glucosyltransferase
TRINITY_DN46086_c0_g3	509	TRINITY_DN46086_c0_g3_i1	hypotheticalproteinAQUCO_00600376v1[Aquilegiacoerulea]	UGT89B1	UDP-glycosyltransferase89B1OS=ArabidopsisthalianaGN=UGT89B1PE=2SV=2	GO:0005634(nucleus);GO:0008152(metabolicprocess);GO:0008194(UDP-glycosyltransferaseactivity);GO:0016757(transferaseactivity,transferringglycosylgroups);GO:0016758(transferaseactivity,transferringhexosylgroups);GO:0035251(UDP-glucosyltransferaseactivity);GO:0043231(intracellularmembrane-boundedorganelle);GO:0047893(flavonol3-O-glucosyltransferaseactivity);GO:0080043(quercetin3-O-glucosyltransferas…	K14595	abscisate beta-glucosyltransferase
TRINITY_DN49844_c0_g1	1153	TRINITY_DN49844_c0_g1_i1;TRINITY_DN49844_c0_g1_i2	hypotheticalproteinAQUCO_00700716v1[Aquilegiacoerulea]	CBSX1	CBSdomain-containingproteinCBSX1,chloroplasticOS=ArabidopsisthalianaGN=CBSX1PE=1SV=2	GO:0005623(cell);GO:0009507(chloroplast);GO:0045454(cellredoxhomeostasis)	K14595	abscisate beta-glucosyltransferase
TRINITY_DN52615_c0_g2	1574	TRINITY_DN52615_c0_g2_i1;TRINITY_DN52615_c0_g2_i2;TRINITY_DN52615_c0_g2_i3;TRINITY_DN52615_c0_g2_i4	hypotheticalproteinAQUCO_01400895v1[Aquilegiacoerulea]	UGT92A1	UDP-glycosyltransferase92A1OS=ArabidopsisthalianaGN=UGT92A1PE=2SV=1	GO:0008194(UDP-glycosyltransferaseactivity);GO:0009813(flavonoidbiosyntheticprocess);GO:0043231(intracellularmembrane-boundedorganelle);GO:0052696(flavonoidglucuronidation)	K14595	abscisate beta-glucosyltransferase
TRINITY_DN54672_c0_g2	1639	TRINITY_DN54672_c0_g2_i1	hypotheticalproteinAQUCO_00900214v1[Aquilegiacoerulea]	UGT92A1	UDP-glycosyltransferase92A1OS=ArabidopsisthalianaGN=UGT92A1PE=2SV=1	GO:0008194(UDP-glycosyltransferaseactivity);GO:0009813(flavonoidbiosyntheticprocess);GO:0043231(intracellularmembrane-boundedorganelle);GO:0052696(flavonoidglucuronidation)	K14595	abscisate beta-glucosyltransferase
TRINITY_DN54870_c0_g2	801	TRINITY_DN54870_c0_g2_i1;TRINITY_DN54870_c0_g2_i2;TRINITY_DN54870_c0_g2_i3;TRINITY_DN54870_c0_g2_i4;TRINITY_DN54870_c0_g2_i5	hypotheticalproteinAQUCO_01000617v1[Aquilegiacoerulea]	GT7	UDP-glucoseflavonoid3-O-glucosyltransferase7OS=FragariaananassaGN=GT7PE=1SV=1	GO:0009813(flavonoidbiosyntheticprocess);GO:0043231(intracellularmembrane-boundedorganelle);GO:0052696(flavonoidglucuronidation);GO:0080043(quercetin3-O-glucosyltransferaseactivity);GO:0080044(quercetin7-O-glucosyltransferaseactivity)	K14595	abscisate beta-glucosyltransferase
TRINITY_DN54870_c0_g4	657	TRINITY_DN54870_c0_g4_i1;TRINITY_DN54870_c0_g4_i2	hypotheticalproteinAQUCO_01000615v1[Aquilegiacoerulea]	UGT73C6	UDP-glycosyltransferase73C6OS=ArabidopsisthalianaGN=UGT73C6PE=2SV=1	GO:0009813(flavonoidbiosyntheticprocess);GO:0043231(intracellularmembrane-boundedorganelle);GO:0052696(flavonoidglucuronidation);GO:0080043(quercetin3-O-glucosyltransferaseactivity);GO:0080044(quercetin7-O-glucosyltransferaseactivity)	K14595	abscisate beta-glucosyltransferase
TRINITY_DN55779_c0_g1	609	TRINITY_DN55779_c0_g1_i1	UDP-glucuronosyl/UDP-glucosyltransferase[Macleayacordata]	UGT73B2	UDP-glucosyltransferase73B2OS=ArabidopsisthalianaGN=UGT73B2PE=1SV=1	GO:0009813(flavonoidbiosyntheticprocess);GO:0043231(intracellularmembrane-boundedorganelle);GO:0052696(flavonoidglucuronidation);GO:0080043(quercetin3-O-glucosyltransferaseactivity);GO:0080044(quercetin7-O-glucosyltransferaseactivity)	K14595	abscisate beta-glucosyltransferase
TRINITY_DN60492_c0_g1	653	TRINITY_DN60492_c0_g1_i1;TRINITY_DN60492_c0_g1_i2;TRINITY_DN60492_c0_g1_i3;TRINITY_DN60492_c0_g1_i4;TRINITY_DN60492_c0_g1_i5	hypotheticalproteinAQUCO_01000617v1[Aquilegiacoerulea]	TOGT1	ScopoletinglucosyltransferaseOS=NicotianatabacumGN=TOGT1PE=1SV=1	GO:0009813(flavonoidbiosyntheticprocess);GO:0043231(intracellularmembrane-boundedorganelle);GO:0052696(flavonoidglucuronidation);GO:0080043(quercetin3-O-glucosyltransferaseactivity);GO:0080044(quercetin7-O-glucosyltransferaseactivity)	K14595	abscisate beta-glucosyltransferase
TRINITY_DN60492_c0_g2	954	TRINITY_DN60492_c0_g2_i1;TRINITY_DN60492_c0_g2_i2;TRINITY_DN60492_c0_g2_i3;TRINITY_DN60492_c0_g2_i4;TRINITY_DN60492_c0_g2_i5;TRINITY_DN60492_c0_g2_i6;TRINITY_DN60492_c0_g2_i7;TRINITY_DN60492_c0_g2_i8	hypotheticalproteinAQUCO_01000617v1[Aquilegiacoerulea]	GT7	UDP-glucoseflavonoid3-O-glucosyltransferase7OS=FragariaananassaGN=GT7PE=1SV=1	GO:0009813(flavonoidbiosyntheticprocess);GO:0043231(intracellularmembrane-boundedorganelle);GO:0052696(flavonoidglucuronidation);GO:0080043(quercetin3-O-glucosyltransferaseactivity);GO:0080044(quercetin7-O-glucosyltransferaseactivity)	K14595	abscisate beta-glucosyltransferase
TRINITY_DN60492_c0_g3	467	TRINITY_DN60492_c0_g3_i1;TRINITY_DN60492_c0_g3_i2;TRINITY_DN60492_c0_g3_i3	hypotheticalproteinAQUCO_01000615v1[Aquilegiacoerulea]	AOG	Abscisatebeta-glucosyltransferaseOS=PhaseolusangularisGN=AOGPE=1SV=1	GO:0009813(flavonoidbiosyntheticprocess);GO:0043231(intracellularmembrane-boundedorganelle);GO:0052696(flavonoidglucuronidation);GO:0080043(quercetin3-O-glucosyltransferaseactivity);GO:0080044(quercetin7-O-glucosyltransferaseactivity)	K14595	abscisate beta-glucosyltransferase
TRINITY_DN62312_c0_g1	1386	TRINITY_DN62312_c0_g1_i1;TRINITY_DN62312_c0_g1_i2;TRINITY_DN62312_c0_g1_i3;TRINITY_DN62312_c0_g1_i4;TRINITY_DN62312_c0_g1_i5	hypotheticalproteinAQUCO_01000616v1[Aquilegiacoerulea]	TOGT1	ScopoletinglucosyltransferaseOS=NicotianatabacumGN=TOGT1PE=1SV=1	GO:0009813(flavonoidbiosyntheticprocess);GO:0043231(intracellularmembrane-boundedorganelle);GO:0052696(flavonoidglucuronidation);GO:0080043(quercetin3-O-glucosyltransferaseactivity);GO:0080044(quercetin7-O-glucosyltransferaseactivity)	K14595	abscisate beta-glucosyltransferase

[truncated: 7 more sheets: S11-SA synthesis genes, S12-JA synthesis genes, S13-Cytoscape-nodes-green, S14-KEGG pathway-green, S15-Cytoscape-nodes-yellow, S16-KEGG pathway-yellow, S17-Major transcription factors]
